# Supplementary material for: CcpA Regulates Staphylococcus aureus Biofilm Formation through Direct Repression of Staphylokinase Expression
Source: Antibiotics (Basel). 2022 Oct 17;11(10):1426. doi: 10.3390/antibiotics11101426 (PMC9598941; doi:10.3390/antibiotics11101426)
Supplement: Supplementary file 1 [file antibiotics-11-01426-s001.zip]

Archive with 3 entries (3 files):
- Table S1. Differentially expressed genes.xls
- Table S2. Bacterial strains and plasmids used in this study.pdf
- Table S3. Primers used in this study.pdf
