# Supplementary material for: CcpA Regulates Staphylococcus aureus Biofilm Formation through Direct Repression of Staphylokinase Expression
Source: Antibiotics (Basel). 2022 Oct 17;11(10):1426. doi: 10.3390/antibiotics11101426 (PMC9598941; doi:10.3390/antibiotics11101426)
Supplement: Supplementary file 1 [file antibiotics-11-01426-s001.zip › Table S1. Differentially expressed genes.xls]

## Sheet: Table S1. Differentially expres
Table S1. Differentially expressed genes identified in mutant ∆ccpA compared to wild-type strain XN108
Gene locus	Log2(Fold Change)	P value	Padj value	Type
SAXN108_0768	5.68055	1.58e-274	4.52e-271	upregulated
SAXN108_2819	4.37123	3.39e-235	4.85e-232	upregulated
SAXN108_0491	-4.02602	7.62e-206	7.26e-203	downregulated
SAXN108_0767	7.34738	1.36e-204	9.73e-202	upregulated
SAXN108_2443	-5.42972	2.13e-188	1.22e-185	downregulated
SAXN108_0138	-4.66768	1.15e-185	5.5e-183	downregulated
SAXN108_0766	7.56503	8.25e-179	3.37e-176	upregulated
SAXN108_0201	4.09939	1.54e-177	5.48e-175	upregulated
SAXN108_2642	3.92239	5.06e-177	1.61e-174	upregulated
SAXN108_0140	-4.9693	1.15e-176	3.18e-174	downregulated
SAXN108_0142	-4.67256	1.22e-176	3.18e-174	downregulated
SAXN108_0524	3.8762	1.4e-174	3.33e-172	upregulated
SAXN108_0096	5.50639	2.65e-174	5.82e-172	upregulated
SAXN108_2733	3.14981	5.5e-168	1.12e-165	upregulated
SAXN108_2131	-3.7825	2.85e-164	5.42e-162	downregulated
SAXN108_2787	5.12647	1.85e-158	3.3e-156	upregulated
SAXN108_0149	-4.00191	8.68e-154	1.46e-151	downregulated
SAXN108_0146	-4.45944	4.32e-151	6.86e-149	downregulated
SAXN108_0143	-4.81166	1.13e-149	1.7e-147	downregulated
SAXN108_0141	-5.04711	1.11e-145	1.59e-143	downregulated
SAXN108_2442	-5.03022	2.42e-145	3.29e-143	downregulated
SAXN108_0148	-4.25752	3.32e-145	4.32e-143	downregulated
SAXN108_0856	-3.56503	9.04e-143	1.12e-140	downregulated
SAXN108_0137	-4.63512	3.82e-141	4.55e-139	downregulated
SAXN108_0145	-4.50015	1.11e-140	1.27e-138	downregulated
SAXN108_0150	-3.41929	5.43e-140	5.97e-138	downregulated
SAXN108_1765	-7.47054	1.54e-135	1.63e-133	downregulated
SAXN108_0202	4.21829	2.29e-135	2.34e-133	upregulated
SAXN108_0135	-4.25689	6.05e-132	5.97e-130	downregulated
SAXN108_2458	-3.60908	4.39e-129	4.18e-127	downregulated
SAXN108_0139	-4.86567	6.55e-126	6.03e-124	downregulated
SAXN108_2759	2.80451	8.25e-124	7.37e-122	upregulated
SAXN108_2132	-3.6607	4.03e-120	3.49e-118	downregulated
SAXN108_2445	-5.50914	3.97e-114	3.34e-112	downregulated
SAXN108_0671	3.49596	7.2e-112	5.87e-110	upregulated
SAXN108_2128	-5.74405	1.07e-110	8.51e-109	downregulated
SAXN108_2447	-5.16121	1.2e-110	9.29e-109	downregulated
SAXN108_2129	-3.46095	5.37e-110	4.04e-108	downregulated
SAXN108_2446	-5.34353	3.27e-107	2.4e-105	downregulated
SAXN108_2448	-5.02894	8.48e-105	6.05e-103	downregulated
SAXN108_0136	-4.64833	7.5e-103	5.22e-101	downregulated
SAXN108_2130	-3.50989	9.68e-100	6.59e-98	downregulated
SAXN108_2817	4.06219	4.97e-94	3.3e-92	upregulated
SAXN108_0295	4.56361	1.31e-90	8.49e-89	upregulated
SAXN108_0144	-4.84139	3.27e-90	2.08e-88	downregulated
SAXN108_2882	3.57659	4.51e-90	2.8e-88	upregulated
SAXN108_0207	-3.59369	6.48e-83	3.94e-81	downregulated
SAXN108_0155	-4.34198	2.05e-82	1.22e-80	downregulated
SAXN108_0297	4.297	2.52e-79	1.47e-77	upregulated
SAXN108_0147	-4.45058	6.19e-79	3.53e-77	downregulated
SAXN108_0134	3.32071	1.12e-78	6.28e-77	upregulated
SAXN108_2538	-3.65668	1.27e-72	6.95e-71	downregulated
SAXN108_0208	-3.83934	2.01e-72	1.08e-70	downregulated
SAXN108_0296	4.41914	6.96e-71	3.68e-69	upregulated
SAXN108_0298	-3.12022	8.13e-71	4.22e-69	downregulated
SAXN108_2500	3.07719	1.88e-70	9.61e-69	upregulated
SAXN108_0160	-3.66973	6.26e-70	3.14e-68	downregulated
SAXN108_1993	-2.37792	1.82e-69	8.97e-68	downregulated
SAXN108_0525	3.09382	2.56e-68	1.24e-66	upregulated
SAXN108_1632	-2.67749	1.82e-67	8.65e-66	downregulated
SAXN108_1082	3.36062	2.79e-65	1.3e-63	upregulated
SAXN108_1196	2.78149	4.14e-65	1.91e-63	upregulated
SAXN108_2652	3.34469	6.95e-65	3.15e-63	upregulated
SAXN108_1468	-2.13142	5.59e-63	2.49e-61	downregulated
SAXN108_1850	-2.44041	5.68e-63	2.5e-61	downregulated
SAXN108_0210	-3.92233	8.89e-63	3.85e-61	downregulated
SAXN108_2881	3.89632	1.01e-61	4.31e-60	upregulated
SAXN108_1197	2.82169	1.53e-61	6.41e-60	upregulated
SAXN108_2619	2.83412	1.55e-61	6.42e-60	upregulated
SAXN108_0239	2.53131	4.12e-61	1.68e-59	upregulated
SAXN108_2884	3.97386	5.76e-61	2.32e-59	upregulated
SAXN108_1313	2.64025	4.13e-59	1.64e-57	upregulated
SAXN108_2499	2.61793	1.39e-58	5.43e-57	upregulated
SAXN108_0299	-2.68589	1.47e-58	5.66e-57	downregulated
SAXN108_1083	3.1369	3.85e-58	1.47e-56	upregulated
SAXN108_1543	-2.11757	2.58e-57	9.71e-56	downregulated
SAXN108_0212	-2.74999	3.86e-57	1.43e-55	downregulated
SAXN108_0835	-1.95939	5.02e-57	1.84e-55	downregulated
SAXN108_2618	2.82024	7.16e-55	2.59e-53	upregulated
SAXN108_0123	-2.41373	1.8e-54	6.44e-53	downregulated
SAXN108_0219	2.99634	2.14e-54	7.55e-53	upregulated
SAXN108_2655	2.40604	3.89e-54	1.36e-52	upregulated
SAXN108_1459	4.53315	7.45e-53	2.56e-51	upregulated
SAXN108_1112	2.06064	6.57e-52	2.23e-50	upregulated
SAXN108_2651	3.15915	2.03e-51	6.83e-50	upregulated
SAXN108_1181	-2.01544	3.14e-51	1.04e-49	downregulated
SAXN108_1458	3.86757	3.96e-50	1.3e-48	upregulated
SAXN108_2656	2.85721	1.04e-49	3.39e-48	upregulated
SAXN108_2544	-1.95858	1.08e-49	3.48e-48	downregulated
SAXN108_2728	-2.64426	1.16e-49	3.69e-48	downregulated
SAXN108_0209	-3.78645	5.91e-49	1.86e-47	downregulated
SAXN108_2860	2.25061	7.12e-49	2.21e-47	upregulated
SAXN108_2556	-1.85025	1.19e-48	3.65e-47	downregulated
SAXN108_0958	2.58127	2.08e-47	6.32e-46	upregulated
SAXN108_1373	2.03647	3.06e-47	9.1e-46	upregulated
SAXN108_1344	2.85559	3.05e-47	9.1e-46	upregulated
SAXN108_1709	3.16402	3.91e-47	1.15e-45	upregulated
SAXN108_1467	-1.89448	5.34e-47	1.56e-45	downregulated
SAXN108_1848	-1.86481	1.47e-46	4.25e-45	downregulated
SAXN108_1213	-2.11374	1.58e-46	4.5e-45	downregulated
SAXN108_2595	3.14955	7.82e-46	2.21e-44	upregulated
SAXN108_0159	-4.06062	1.5e-45	4.21e-44	downregulated
SAXN108_0863	-2.70299	3.57e-45	9.85e-44	downregulated
SAXN108_1432	-1.75525	3.59e-45	9.85e-44	downregulated
SAXN108_1067	-3.5457	6.65e-45	1.81e-43	downregulated
SAXN108_2653	2.11821	8.62e-45	2.32e-43	upregulated
SAXN108_0862	-2.64838	8.74e-45	2.33e-43	downregulated
SAXN108_2498	2.3455	9.21e-45	2.44e-43	upregulated
SAXN108_1180	-2.23266	1.02e-44	2.68e-43	downregulated
SAXN108_2764	5.02189	1.05e-44	2.74e-43	upregulated
SAXN108_2980	3.38924	1.8e-44	4.63e-43	upregulated
SAXN108_2424	-2.1974	2.79e-44	7.11e-43	downregulated
SAXN108_2341	4.54932	8.25e-44	2.09e-42	upregulated
SAXN108_1365	2.42775	2.3e-43	5.77e-42	upregulated
SAXN108_0158	-4.30531	2.51e-43	6.23e-42	downregulated
SAXN108_0122	-2.20021	2.16e-42	5.32e-41	downregulated
SAXN108_1849	-2.22201	2.9e-42	7.09e-41	downregulated
SAXN108_1497	-1.71557	3.32e-42	8.03e-41	downregulated
SAXN108_0732	1.70085	5.89e-42	1.41e-40	upregulated
SAXN108_2883	2.48547	6.84e-42	1.63e-40	upregulated
SAXN108_2917	-2.09821	7.64e-42	1.81e-40	downregulated
SAXN108_1535	-1.81624	1.05e-41	2.46e-40	downregulated
SAXN108_1045	-2.78231	1.17e-41	2.71e-40	downregulated
SAXN108_2557	-1.72307	1.37e-41	3.16e-40	downregulated
SAXN108_0246	2.87054	1.84e-41	4.21e-40	upregulated
SAXN108_2838	-1.93603	2.6e-41	5.89e-40	downregulated
SAXN108_0125	-2.02263	4.21e-41	9.46e-40	downregulated
SAXN108_0834	-1.92987	5.77e-41	1.29e-39	downregulated
SAXN108_2376	2.41213	1e-40	2.21e-39	upregulated
SAXN108_2689	1.81069	3.53e-40	7.76e-39	upregulated
SAXN108_1430	-1.46903	4.55e-39	9.92e-38	downregulated
SAXN108_1634	-2.59494	8.48e-39	1.84e-37	downregulated
SAXN108_0119	2.94661	1.15e-38	2.47e-37	upregulated
SAXN108_0710	2.7288	1.21e-38	2.58e-37	upregulated
SAXN108_1541	-1.84171	1.99e-38	4.2e-37	downregulated
SAXN108_1542	-1.85385	2.71e-38	5.69e-37	downregulated
SAXN108_1113	1.97894	3.41e-38	7.11e-37	upregulated
SAXN108_1431	-1.78096	4.58e-38	9.49e-37	downregulated
SAXN108_1460	4.87327	4.7e-38	9.66e-37	upregulated
SAXN108_0689	-2.04457	1.14e-37	2.33e-36	downregulated
SAXN108_1046	-4.4942	4.64e-37	9.4e-36	downregulated
SAXN108_2906	5.79887	4.78e-37	9.61e-36	upregulated
SAXN108_0918	-1.99071	1.77e-36	3.54e-35	downregulated
SAXN108_2658	2.27432	2.47e-36	4.91e-35	upregulated
SAXN108_0290	1.92432	2.66e-36	5.2e-35	upregulated
SAXN108_1633	-2.52344	2.65e-36	5.2e-35	downregulated
SAXN108_2468	1.67822	7.59e-36	1.48e-34	upregulated
SAXN108_0175	1.97855	8.83e-36	1.7e-34	upregulated
SAXN108_1817	1.73164	9.64e-36	1.85e-34	upregulated
SAXN108_2836	-1.88069	1.94e-35	3.69e-34	downregulated
SAXN108_0171	2.05994	3.86e-35	7.3e-34	upregulated
SAXN108_0599	2.01661	4.08e-35	7.66e-34	upregulated
SAXN108_1429	-1.64697	5.32e-35	9.94e-34	downregulated
SAXN108_2920	-1.57551	5.79e-35	1.07e-33	downregulated
SAXN108_1748	2.30953	5.98e-35	1.1e-33	upregulated
SAXN108_2617	-1.45204	7.14e-35	1.31e-33	downregulated
SAXN108_2496	2.33951	7.47e-35	1.36e-33	upregulated
SAXN108_2330	-1.77229	8.14e-35	1.47e-33	downregulated
SAXN108_2693	1.58572	9.7e-35	1.74e-33	upregulated
SAXN108_2865	-1.87536	1.31e-34	2.34e-33	downregulated
SAXN108_2426	-1.98377	1.49e-34	2.64e-33	downregulated
SAXN108_2753	3.1491	1.89e-34	3.33e-33	upregulated
SAXN108_2708	-2.0893	2.03e-34	3.55e-33	downregulated
SAXN108_0593	2.97004	3.12e-34	5.44e-33	upregulated
SAXN108_1095	2.81894	3.6e-34	6.24e-33	upregulated
SAXN108_1818	1.90839	4.41e-34	7.59e-33	upregulated
SAXN108_2800	-2.53537	5.3e-34	9.06e-33	downregulated
SAXN108_2871	1.90113	5.6e-34	9.52e-33	upregulated
SAXN108_0515	2.04864	7.29e-34	1.23e-32	upregulated
SAXN108_2366	1.75325	9.81e-34	1.65e-32	upregulated
SAXN108_1408	2.4778	1.26e-33	2.1e-32	upregulated
SAXN108_0415	2.16695	1.26e-33	2.1e-32	upregulated
SAXN108_1068	-3.40347	1.55e-33	2.55e-32	downregulated
SAXN108_1611	2.24419	1.76e-33	2.89e-32	upregulated
SAXN108_2901	2.19881	2.6e-33	4.24e-32	upregulated
SAXN108_0924	-1.73503	3.14e-33	5.09e-32	downregulated
SAXN108_2763	6.85322	3.73e-33	6.02e-32	upregulated
SAXN108_0376	-2.18338	4e-33	6.42e-32	downregulated
SAXN108_1720	-1.55032	5.52e-33	8.81e-32	downregulated
SAXN108_0839	2.2634	7.79e-33	1.24e-31	upregulated
SAXN108_2837	-1.95248	1.52e-32	2.4e-31	downregulated
SAXN108_2967	2.50736	1.58e-32	2.47e-31	upregulated
SAXN108_1721	-1.38447	3.56e-32	5.55e-31	downregulated
SAXN108_2754	3.41275	4.03e-32	6.25e-31	upregulated
SAXN108_0692	-1.83137	4.58e-32	7.08e-31	downregulated
SAXN108_0688	-1.93735	5.73e-32	8.79e-31	downregulated
SAXN108_2773	-1.39563	7.38e-32	1.13e-30	downregulated
SAXN108_0917	-1.85625	1.17e-31	1.77e-30	downregulated
SAXN108_1824	-1.66056	1.2e-31	1.81e-30	downregulated
SAXN108_0240	1.8399	1.66e-31	2.5e-30	upregulated
SAXN108_0526	2.27249	2.44e-31	3.65e-30	upregulated
SAXN108_1023	1.52159	2.55e-31	3.8e-30	upregulated
SAXN108_0372	-2.09788	3.59e-31	5.31e-30	downregulated
SAXN108_1689	-1.48185	4.68e-31	6.9e-30	downregulated
SAXN108_1690	-1.51883	6.31e-31	9.24e-30	downregulated
SAXN108_2979	3.0461	6.57e-31	9.57e-30	upregulated
SAXN108_2919	-1.36611	7.74e-31	1.12e-29	downregulated
SAXN108_2903	2.26388	7.9e-31	1.14e-29	upregulated
SAXN108_1071	-2.80185	9.16e-31	1.32e-29	downregulated
SAXN108_2905	4.43949	9.3e-31	1.33e-29	upregulated
SAXN108_0960	1.97857	1.33e-30	1.89e-29	upregulated
SAXN108_2612	3.80094	1.48e-30	2.1e-29	upregulated
SAXN108_2326	2.02054	2e-30	2.81e-29	upregulated
SAXN108_1208	1.55809	2.73e-30	3.83e-29	upregulated
SAXN108_2752	2.92884	2.87e-30	4e-29	upregulated
SAXN108_2709	-1.7264	2.91e-30	4.04e-29	downregulated
SAXN108_1572	-1.73351	3.42e-30	4.72e-29	downregulated
SAXN108_0919	-1.93698	3.58e-30	4.92e-29	downregulated
SAXN108_0711	-1.30956	4.66e-30	6.37e-29	downregulated
SAXN108_1571	-1.51178	6.3e-30	8.56e-29	downregulated
SAXN108_1502	-1.31898	9.03e-30	1.22e-28	downregulated
SAXN108_0683	-1.84847	1.11e-29	1.5e-28	downregulated
SAXN108_1074	1.94321	1.18e-29	1.59e-28	upregulated
SAXN108_0247	2.08477	1.44e-29	1.92e-28	upregulated
SAXN108_2601	1.65708	1.94e-29	2.58e-28	upregulated
SAXN108_1587	1.7593	2.69e-29	3.55e-28	upregulated
SAXN108_2184	1.52641	3.16e-29	4.16e-28	upregulated
SAXN108_0867	-1.80908	3.26e-29	4.28e-28	downregulated
SAXN108_2831	-1.75949	6.27e-29	8.18e-28	downregulated
SAXN108_0880	-1.76359	6.41e-29	8.33e-28	downregulated
SAXN108_0416	2.28566	6.63e-29	8.58e-28	upregulated
SAXN108_2978	2.75906	7.89e-29	1.01e-27	upregulated
SAXN108_1293	2.09897	1.1e-28	1.41e-27	upregulated
SAXN108_0178	-1.60885	1.76e-28	2.24e-27	downregulated
SAXN108_1088	1.7528	2.5e-28	3.18e-27	upregulated
SAXN108_1345	1.87714	2.54e-28	3.22e-27	upregulated
SAXN108_2788	-1.50073	2.57e-28	3.23e-27	downregulated
SAXN108_2542	-2.22911	2.64e-28	3.31e-27	downregulated
SAXN108_1070	-2.90528	3.1e-28	3.86e-27	downregulated
SAXN108_1014	-1.30741	3.23e-28	4.01e-27	downregulated
SAXN108_0959	2.23518	3.27e-28	4.04e-27	upregulated
SAXN108_2628	1.92897	7.21e-28	8.88e-27	upregulated
SAXN108_2638	1.47244	1.37e-27	1.68e-26	upregulated
SAXN108_1058	1.33531	1.41e-27	1.72e-26	upregulated
SAXN108_2547	2.44904	1.43e-27	1.73e-26	upregulated
SAXN108_1457	3.19405	1.48e-27	1.79e-26	upregulated
SAXN108_1767	-1.68735	1.53e-27	1.84e-26	downregulated
SAXN108_2918	-1.2844	2.13e-27	2.56e-26	downregulated
SAXN108_2585	2.19713	2.69e-27	3.21e-26	upregulated
SAXN108_0869	2.44768	3.4e-27	4.05e-26	upregulated
SAXN108_0598	2.15722	4.77e-27	5.66e-26	upregulated
SAXN108_1056	1.3583	4.83e-27	5.7e-26	upregulated
SAXN108_1768	-1.85501	6.46e-27	7.59e-26	downregulated
SAXN108_2772	-1.57812	7.91e-27	9.26e-26	downregulated
SAXN108_2170	-1.58466	8.67e-27	1.01e-25	downregulated
SAXN108_2019	1.69405	8.7e-27	1.01e-25	upregulated
SAXN108_0252	-1.63183	1.43e-26	1.66e-25	downregulated
SAXN108_0795	1.51927	1.66e-26	1.91e-25	upregulated
SAXN108_2904	2.64831	1.69e-26	1.94e-25	upregulated
SAXN108_1171	-6.7468	1.93e-26	2.2e-25	downregulated
SAXN108_1981	-1.66797	1.93e-26	2.2e-25	downregulated
SAXN108_0938	2.45175	1.97e-26	2.23e-25	upregulated
SAXN108_1026	2.11932	2.07e-26	2.34e-25	upregulated
SAXN108_1069	-3.14284	2.55e-26	2.87e-25	downregulated
SAXN108_1593	-1.38019	3.49e-26	3.91e-25	downregulated
SAXN108_0925	-1.58542	3.54e-26	3.95e-25	downregulated
SAXN108_1423	-1.41724	3.73e-26	4.15e-25	downregulated
SAXN108_1314	1.98825	4.62e-26	5.12e-25	upregulated
SAXN108_0387	-1.76986	6e-26	6.61e-25	downregulated
SAXN108_1654	1.59108	7.28e-26	8e-25	upregulated
SAXN108_2540	-2.84319	8.85e-26	9.69e-25	downregulated
SAXN108_1825	-1.43047	9.05e-26	9.87e-25	downregulated
SAXN108_0594	2.7783	9.25e-26	1e-24	upregulated
SAXN108_0573	-1.45957	1.51e-25	1.64e-24	downregulated
SAXN108_0018	1.53217	1.67e-25	1.8e-24	upregulated
SAXN108_0994	-1.33221	1.97e-25	2.12e-24	downregulated
SAXN108_1718	-1.42018	2.26e-25	2.42e-24	downregulated
SAXN108_1066	-2.89242	2.3e-25	2.45e-24	downregulated
SAXN108_0179	-1.45909	2.33e-25	2.48e-24	downregulated
SAXN108_1540	-1.38917	2.81e-25	2.98e-24	downregulated
SAXN108_2434	-1.49287	3.92e-25	4.13e-24	downregulated
SAXN108_2666	2.44058	4.73e-25	4.97e-24	upregulated
SAXN108_2789	-1.51152	4.83e-25	5.06e-24	downregulated
SAXN108_2435	-1.48498	5.22e-25	5.44e-24	downregulated
SAXN108_2943	-1.45309	5.95e-25	6.19e-24	downregulated
SAXN108_2398	-2.14518	6.32e-25	6.55e-24	downregulated
SAXN108_1057	1.28472	7.71e-25	7.95e-24	upregulated
SAXN108_1568	-1.27687	9.19e-25	9.44e-24	downregulated
SAXN108_0177	-1.53589	1.23e-24	1.26e-23	downregulated
SAXN108_2670	-1.41764	1.26e-24	1.28e-23	downregulated
SAXN108_0695	-2.03747	1.81e-24	1.84e-23	downregulated
SAXN108_1982	-1.77633	2.81e-24	2.84e-23	downregulated
SAXN108_0954	1.61515	3.01e-24	3.04e-23	upregulated
SAXN108_1099	-1.29433	3.05e-24	3.06e-23	downregulated
SAXN108_1483	-1.22667	3.19e-24	3.2e-23	downregulated
SAXN108_0879	-1.6352	3.26e-24	3.26e-23	downregulated
SAXN108_1073	2.02301	3.58e-24	3.56e-23	upregulated
SAXN108_2119	-1.84298	9.51e-24	9.43e-23	downregulated
SAXN108_2534	-1.46093	1.04e-23	1.03e-22	downregulated
SAXN108_0992	1.77245	1.05e-23	1.03e-22	upregulated
SAXN108_1456	-1.51777	1.13e-23	1.11e-22	downregulated
SAXN108_1688	-2.30021	1.45e-23	1.42e-22	downregulated
SAXN108_0459	1.56593	1.5e-23	1.47e-22	upregulated
SAXN108_2118	-1.43712	2e-23	1.94e-22	downregulated
SAXN108_2362	1.71253	2.09e-23	2.02e-22	upregulated
SAXN108_1195	1.65578	2.31e-23	2.23e-22	upregulated
SAXN108_1177	-1.17301	2.42e-23	2.33e-22	downregulated
SAXN108_0015	1.75287	2.79e-23	2.68e-22	upregulated
SAXN108_2045	1.31937	3.2e-23	3.06e-22	upregulated
SAXN108_2796	1.48846	3.56e-23	3.38e-22	upregulated
SAXN108_0630	-1.62551	3.55e-23	3.38e-22	downregulated
SAXN108_1631	1.75732	3.66e-23	3.47e-22	upregulated
SAXN108_2364	1.78437	4.56e-23	4.3e-22	upregulated
SAXN108_1239	2.24834	4.98e-23	4.68e-22	upregulated
SAXN108_2829	-1.82718	6.03e-23	5.64e-22	downregulated
SAXN108_1790	1.72521	8.57e-23	8e-22	upregulated
SAXN108_1847	-1.29451	1.35e-22	1.26e-21	downregulated
SAXN108_2760	1.886	1.54e-22	1.43e-21	upregulated
SAXN108_0386	-1.59236	1.6e-22	1.48e-21	downregulated
SAXN108_1686	-1.83628	1.61e-22	1.48e-21	downregulated
SAXN108_1846	-2.34136	1.67e-22	1.54e-21	downregulated
SAXN108_2911	1.75346	1.82e-22	1.66e-21	upregulated
SAXN108_0294	1.92013	2.21e-22	2.01e-21	upregulated
SAXN108_1511	-1.68442	2.52e-22	2.29e-21	downregulated
SAXN108_2183	1.15475	3.38e-22	3.06e-21	upregulated
SAXN108_2973	-1.49356	4.1e-22	3.7e-21	downregulated
SAXN108_1909	-1.90647	4.11e-22	3.71e-21	downregulated
SAXN108_2793	3.19979	4.68e-22	4.2e-21	upregulated
SAXN108_1178	-1.1939	5.36e-22	4.8e-21	downregulated
SAXN108_2440	-1.4135	5.5e-22	4.91e-21	downregulated
SAXN108_1141	-1.32957	5.91e-22	5.26e-21	downregulated
SAXN108_2399	-2.16267	6.76e-22	6e-21	downregulated
SAXN108_2551	2.15719	7.27e-22	6.43e-21	upregulated
SAXN108_1422	-1.47186	8.51e-22	7.5e-21	downregulated
SAXN108_0583	-1.69705	8.6e-22	7.56e-21	downregulated
SAXN108_0514	-2.50089	1.12e-21	9.82e-21	downregulated
SAXN108_1592	-1.51736	1.33e-21	1.16e-20	downregulated
SAXN108_2781	-1.89379	1.59e-21	1.38e-20	downregulated
SAXN108_0441	-1.17567	1.59e-21	1.38e-20	downregulated
SAXN108_0289	1.66257	1.91e-21	1.65e-20	upregulated
SAXN108_0218	1.55206	2.11e-21	1.82e-20	upregulated
SAXN108_0287	-1.79541	2.13e-21	1.83e-20	downregulated
SAXN108_2926	-1.70432	2.86e-21	2.45e-20	downregulated
SAXN108_2554	1.9041	3.06e-21	2.61e-20	upregulated
SAXN108_2497	2.53089	3.81e-21	3.25e-20	upregulated
SAXN108_0243	-5.11384	7.5e-21	6.38e-20	downregulated
SAXN108_1539	-1.22521	1.17e-20	9.93e-20	downregulated
SAXN108_0288	-1.6473	1.24e-20	1.05e-19	downregulated
SAXN108_0601	1.6216	1.24e-20	1.05e-19	upregulated
SAXN108_2673	1.8492	1.39e-20	1.17e-19	upregulated
SAXN108_2861	1.57689	1.42e-20	1.19e-19	upregulated
SAXN108_0098	-1.54567	1.52e-20	1.27e-19	downregulated
SAXN108_1165	2.5805	1.63e-20	1.36e-19	upregulated
SAXN108_1096	2.45657	2.66e-20	2.21e-19	upregulated
SAXN108_2766	1.7117	2.97e-20	2.46e-19	upregulated
SAXN108_1647	-1.12292	3.37e-20	2.79e-19	downregulated
SAXN108_1534	-1.11752	4.08e-20	3.36e-19	downregulated
SAXN108_0591	1.38468	4.35e-20	3.57e-19	upregulated
SAXN108_0375	-2.17713	5.36e-20	4.39e-19	downregulated
SAXN108_2611	2.94106	5.61e-20	4.58e-19	upregulated
SAXN108_2436	-1.32588	6.11e-20	4.97e-19	downregulated
SAXN108_0204	2.62025	6.29e-20	5.1e-19	upregulated
SAXN108_2306	-3.09717	6.6e-20	5.34e-19	downregulated
SAXN108_0699	1.23376	7.58e-20	6.12e-19	upregulated
SAXN108_2636	-1.53406	8.09e-20	6.51e-19	downregulated
SAXN108_1361	2.11692	1.25e-19	1e-18	upregulated
SAXN108_0455	-1.11513	1.32e-19	1.06e-18	downregulated
SAXN108_2365	1.7053	1.42e-19	1.13e-18	upregulated
SAXN108_1674	1.3593	1.65e-19	1.31e-18	upregulated
SAXN108_2604	2.02766	1.66e-19	1.32e-18	upregulated
SAXN108_0721	1.32661	1.9e-19	1.5e-18	upregulated
SAXN108_1821	-1.48237	2.19e-19	1.73e-18	downregulated
SAXN108_1983	-1.60177	2.38e-19	1.87e-18	downregulated
SAXN108_1410	2.08711	2.73e-19	2.14e-18	upregulated
SAXN108_1198	2.39085	2.93e-19	2.29e-18	upregulated
SAXN108_2899	1.46623	3.21e-19	2.5e-18	upregulated
SAXN108_1411	1.88436	4.32e-19	3.37e-18	upregulated
SAXN108_0848	-1.13069	5.06e-19	3.93e-18	downregulated
SAXN108_1201	1.75191	5.24e-19	4.06e-18	upregulated
SAXN108_0752	1.53374	5.59e-19	4.31e-18	upregulated
SAXN108_1559	-1.47406	5.88e-19	4.53e-18	downregulated
SAXN108_2721	1.92204	7e-19	5.37e-18	upregulated
SAXN108_1182	-1.41166	7.04e-19	5.39e-18	downregulated
SAXN108_2541	-2.32405	7.17e-19	5.48e-18	downregulated
SAXN108_1636	-2.00905	9.67e-19	7.36e-18	downregulated
SAXN108_2982	1.3748	1.04e-18	7.89e-18	upregulated
SAXN108_2233	-1.18538	1.29e-18	9.76e-18	downregulated
SAXN108_2575	1.60137	1.45e-18	1.1e-17	upregulated
SAXN108_0124	-2.70459	1.52e-18	1.14e-17	downregulated
SAXN108_0600	1.46158	1.86e-18	1.4e-17	upregulated
SAXN108_1678	-1.21178	2.04e-18	1.53e-17	downregulated
SAXN108_1785	1.38452	2.04e-18	1.53e-17	upregulated
SAXN108_1682	1.31044	2.52e-18	1.88e-17	upregulated
SAXN108_0690	-1.73554	2.65e-18	1.97e-17	downregulated
SAXN108_0980	1.75472	2.7e-18	2e-17	upregulated
SAXN108_0744	2.34748	3.31e-18	2.45e-17	upregulated
SAXN108_2713	1.17299	3.4e-18	2.51e-17	upregulated
SAXN108_2363	1.6368	3.97e-18	2.92e-17	upregulated
SAXN108_0042	1.2904	4.05e-18	2.98e-17	upregulated
SAXN108_0388	-1.81251	4.42e-18	3.24e-17	downregulated
SAXN108_1481	-1.38565	4.45e-18	3.25e-17	downregulated
SAXN108_2694	1.42067	4.64e-18	3.38e-17	upregulated
SAXN108_2393	1.26081	5.96e-18	4.33e-17	upregulated
SAXN108_0286	-1.9637	6.02e-18	4.36e-17	downregulated
SAXN108_1280	-1.27812	6.19e-18	4.47e-17	downregulated
SAXN108_1570	-1.21083	6.28e-18	4.53e-17	downregulated
SAXN108_1544	-1.17354	6.48e-18	4.66e-17	downregulated
SAXN108_1589	-1.40699	6.68e-18	4.79e-17	downregulated
SAXN108_0910	-1.03314	8.24e-18	5.9e-17	downregulated
SAXN108_0162	-2.2161	8.72e-18	6.23e-17	downregulated
SAXN108_2872	1.34671	9.38e-18	6.69e-17	upregulated
SAXN108_0047	-1.28016	1.05e-17	7.47e-17	downregulated
SAXN108_0188	-1.9661	1.07e-17	7.58e-17	downregulated
SAXN108_0509	2.01585	1.18e-17	8.37e-17	upregulated
SAXN108_2966	2.09198	1.28e-17	9.06e-17	upregulated
SAXN108_0048	-1.27176	1.29e-17	9.07e-17	downregulated
SAXN108_2543	1.29153	1.32e-17	9.24e-17	upregulated
SAXN108_1590	-1.53109	1.38e-17	9.63e-17	downregulated
SAXN108_1453	2.37513	1.47e-17	1.02e-16	upregulated
SAXN108_2902	1.84849	1.65e-17	1.15e-16	upregulated
SAXN108_0291	1.60133	1.71e-17	1.19e-16	upregulated
SAXN108_2493	1.64074	1.88e-17	1.31e-16	upregulated
SAXN108_2494	1.80752	2.74e-17	1.89e-16	upregulated
SAXN108_1499	1.60308	2.76e-17	1.9e-16	upregulated
SAXN108_0406	-2.26125	3.14e-17	2.16e-16	downregulated
SAXN108_1707	1.49437	3.31e-17	2.28e-16	upregulated
SAXN108_1072	1.8203	3.51e-17	2.4e-16	upregulated
SAXN108_2877	0.925475	3.6e-17	2.46e-16	unchanged
SAXN108_0385	1.68293	3.9e-17	2.66e-16	upregulated
SAXN108_0014	1.62316	4.2e-17	2.86e-16	upregulated
SAXN108_0374	-1.94508	4.29e-17	2.91e-16	downregulated
SAXN108_1627	2.33166	4.31e-17	2.92e-16	upregulated
SAXN108_2300	-2.80891	4.42e-17	2.99e-16	downregulated
SAXN108_2457	-1.3077	5.53e-17	3.73e-16	downregulated
SAXN108_2115	1.80305	5.75e-17	3.87e-16	upregulated
SAXN108_2726	-1.22595	7.17e-17	4.81e-16	downregulated
SAXN108_1008	1.29204	7.45e-17	4.98e-16	upregulated
SAXN108_2001	1.48653	7.49e-17	5e-16	upregulated
SAXN108_2456	-1.3439	7.55e-17	5.03e-16	downregulated
SAXN108_1012	-1.15233	7.77e-17	5.16e-16	downregulated
SAXN108_0923	-1.54745	8.04e-17	5.33e-16	downregulated
SAXN108_0153	1.62709	9.03e-17	5.97e-16	upregulated
SAXN108_2755	-1.13542	1.01e-16	6.69e-16	downregulated
SAXN108_0840	1.60855	1.04e-16	6.84e-16	upregulated
SAXN108_2885	1.32146	1.12e-16	7.35e-16	upregulated
SAXN108_0156	-3.7211	1.15e-16	7.54e-16	downregulated
SAXN108_0911	-0.984657	1.17e-16	7.67e-16	unchanged
SAXN108_0161	-1.04582	1.48e-16	9.62e-16	downregulated
SAXN108_2716	2.00449	1.54e-16	1e-15	upregulated
SAXN108_2111	-1.59349	2.76e-16	1.79e-15	downregulated
SAXN108_0154	-1.38602	2.99e-16	1.94e-15	downregulated
SAXN108_0377	-1.23395	4.23e-16	2.73e-15	downregulated
SAXN108_2400	4.15312	4.26e-16	2.75e-15	upregulated
SAXN108_0796	1.46362	4.88e-16	3.14e-15	upregulated
SAXN108_0560	1.05563	5.11e-16	3.28e-15	upregulated
SAXN108_0607	-1.35252	5.62e-16	3.6e-15	downregulated
SAXN108_0569	1.08287	6.2e-16	3.96e-15	upregulated
SAXN108_2026	-1.42997	7.29e-16	4.65e-15	downregulated
SAXN108_0876	1.36456	8.31e-16	5.27e-15	upregulated
SAXN108_0608	1.10004	8.3e-16	5.27e-15	upregulated
SAXN108_2992	1.72672	8.75e-16	5.54e-15	upregulated
SAXN108_1111	1.34216	9.29e-16	5.87e-15	upregulated
SAXN108_0456	-1.0047	1.08e-15	6.79e-15	downregulated
SAXN108_1677	-1.57797	1.08e-15	6.83e-15	downregulated
SAXN108_0292	-1.09682	1.13e-15	7.11e-15	downregulated
SAXN108_2389	1.4033	1.25e-15	7.83e-15	upregulated
SAXN108_0093	1.10029	1.42e-15	8.87e-15	upregulated
SAXN108_1683	-1.14868	1.74e-15	1.09e-14	downregulated
SAXN108_0572	-1.0525	1.88e-15	1.17e-14	downregulated
SAXN108_1357	2.82903	1.9e-15	1.18e-14	upregulated
SAXN108_1309	-1.58	1.94e-15	1.2e-14	downregulated
SAXN108_2583	-1.15772	2.24e-15	1.39e-14	downregulated
SAXN108_0772	-1.2918	2.38e-15	1.47e-14	downregulated
SAXN108_1277	1.36557	2.49e-15	1.53e-14	upregulated
SAXN108_1199	2.14494	2.8e-15	1.72e-14	upregulated
SAXN108_0113	-1.16064	2.88e-15	1.77e-14	downregulated
SAXN108_2539	-2.64516	2.91e-15	1.78e-14	downregulated
SAXN108_0536	-1.15004	3.1e-15	1.89e-14	downregulated
SAXN108_2324	-2.08864	3.13e-15	1.9e-14	downregulated
SAXN108_2537	-4.56312	3.22e-15	1.96e-14	downregulated
SAXN108_0779	-1.92796	3.43e-15	2.08e-14	downregulated
SAXN108_2706	-0.960718	3.44e-15	2.08e-14	unchanged
SAXN108_1290	0.932561	3.48e-15	2.1e-14	unchanged
SAXN108_0916	-1.39625	5.07e-15	3.06e-14	downregulated
SAXN108_1100	-0.939464	5.84e-15	3.51e-14	unchanged
SAXN108_1044	-3.26783	5.95e-15	3.57e-14	downregulated
SAXN108_0574	1.10508	5.97e-15	3.58e-14	upregulated
SAXN108_2879	-1.44349	7.27e-15	4.34e-14	downregulated
SAXN108_2502	1.0888	7.79e-15	4.65e-14	upregulated
SAXN108_1378	1.36644	8.2e-15	4.88e-14	upregulated
SAXN108_0176	-1.0235	8.93e-15	5.3e-14	downregulated
SAXN108_0016	1.33815	9.16e-15	5.43e-14	upregulated
SAXN108_2387	1.08644	9.44e-15	5.58e-14	upregulated
SAXN108_1480	-1.56643	9.7e-15	5.73e-14	downregulated
SAXN108_2140	-1.43288	1.02e-14	6.01e-14	downregulated
SAXN108_2325	1.91196	1.02e-14	6.02e-14	upregulated
SAXN108_0962	-1.04306	1.04e-14	6.1e-14	downregulated
SAXN108_0691	-1.99809	1.14e-14	6.69e-14	downregulated
SAXN108_0563	0.997452	1.18e-14	6.92e-14	unchanged
SAXN108_1122	1.39914	1.23e-14	7.16e-14	upregulated
SAXN108_1469	-1.30956	1.24e-14	7.21e-14	downregulated
SAXN108_0778	-1.24644	1.26e-14	7.3e-14	downregulated
SAXN108_1851	-2.08372	1.47e-14	8.51e-14	downregulated
SAXN108_1350	-1.12147	1.48e-14	8.54e-14	downregulated
SAXN108_0528	1.05441	1.55e-14	8.97e-14	upregulated
SAXN108_0157	-4.1446	1.78e-14	1.03e-13	downregulated
SAXN108_2505	1.81892	2.09e-14	1.2e-13	upregulated
SAXN108_0769	-1.15254	2.29e-14	1.31e-13	downregulated
SAXN108_1588	-1.2434	2.79e-14	1.6e-13	downregulated
SAXN108_0602	1.33229	2.93e-14	1.68e-13	upregulated
SAXN108_2622	-1.11799	3.24e-14	1.84e-13	downregulated
SAXN108_0186	-2.07014	3.36e-14	1.91e-13	downregulated
SAXN108_1496	1.09064	3.67e-14	2.08e-13	upregulated
SAXN108_0908	1.51681	3.99e-14	2.26e-13	upregulated
SAXN108_0592	1.41306	5.29e-14	2.99e-13	upregulated
SAXN108_2830	-1.96021	6.03e-14	3.4e-13	downregulated
SAXN108_2654	2.53529	6.04e-14	3.4e-13	upregulated
SAXN108_1050	-0.868037	7.02e-14	3.95e-13	unchanged
SAXN108_2371	1.64137	7.27e-14	4.08e-13	upregulated
SAXN108_1797	1.02696	7.35e-14	4.12e-13	upregulated
SAXN108_2756	-1.23792	7.83e-14	4.38e-13	downregulated
SAXN108_2302	-2.63767	8.51e-14	4.75e-13	downregulated
SAXN108_2779	-1.04685	9.36e-14	5.21e-13	downregulated
SAXN108_1369	1.0197	9.56e-14	5.31e-13	upregulated
SAXN108_2135	1.13123	9.62e-14	5.34e-13	upregulated
SAXN108_2232	-1.12857	1.02e-13	5.67e-13	downregulated
SAXN108_2639	2.46102	1.09e-13	6.01e-13	upregulated
SAXN108_1809	1.65428	1.1e-13	6.07e-13	upregulated
SAXN108_2971	-1.26073	1.1e-13	6.07e-13	downregulated
SAXN108_0293	-0.98906	1.21e-13	6.63e-13	unchanged
SAXN108_0912	-1.0287	1.22e-13	6.71e-13	downregulated
SAXN108_1176	-1.00957	1.29e-13	7.07e-13	downregulated
SAXN108_0189	2.27322	1.34e-13	7.31e-13	upregulated
SAXN108_0417	1.77562	1.8e-13	9.84e-13	upregulated
SAXN108_1518	-1.08584	1.87e-13	1.02e-12	downregulated
SAXN108_0009	1.69367	1.89e-13	1.03e-12	upregulated
SAXN108_0646	-1.20419	1.93e-13	1.04e-12	downregulated
SAXN108_0915	-1.33231	2.01e-13	1.09e-12	downregulated
SAXN108_1771	-0.933719	2.09e-13	1.13e-12	unchanged
SAXN108_1599	-0.930055	2.14e-13	1.15e-12	unchanged
SAXN108_2925	-1.37944	2.25e-13	1.21e-12	downregulated
SAXN108_0720	0.889813	2.48e-13	1.33e-12	unchanged
SAXN108_2803	1.56977	2.58e-13	1.38e-12	upregulated
SAXN108_0444	-2.69929	2.77e-13	1.48e-12	downregulated
SAXN108_2336	-1.26405	2.94e-13	1.57e-12	downregulated
SAXN108_0205	1.3203	3e-13	1.6e-12	upregulated
SAXN108_2444	-5.44764	3.01e-13	1.6e-12	downregulated
SAXN108_2467	1.18679	4.03e-13	2.14e-12	upregulated
SAXN108_1985	-1.22564	4.09e-13	2.17e-12	downregulated
SAXN108_1673	1.31409	4.1e-13	2.17e-12	upregulated
SAXN108_0407	-2.25168	4.18e-13	2.21e-12	downregulated
SAXN108_0997	1.16211	4.3e-13	2.27e-12	upregulated
SAXN108_2650	2.61832	4.84e-13	2.55e-12	upregulated
SAXN108_2516	-1.18819	5.05e-13	2.65e-12	downregulated
SAXN108_1664	1.02605	5.12e-13	2.68e-12	upregulated
SAXN108_0007	-0.983545	5.77e-13	3.02e-12	unchanged
SAXN108_0694	-2.1114	6.76e-13	3.53e-12	downregulated
SAXN108_2908	1.76938	7.14e-13	3.73e-12	upregulated
SAXN108_0582	-1.45409	7.24e-13	3.77e-12	downregulated
SAXN108_1784	1.319	7.43e-13	3.86e-12	upregulated
SAXN108_2425	-1.22653	7.68e-13	3.98e-12	downregulated
SAXN108_0585	-1.55084	8.24e-13	4.26e-12	downregulated
SAXN108_2488	1.59104	8.29e-13	4.28e-12	upregulated
SAXN108_1478	-1.1437	9.2e-13	4.74e-12	downregulated
SAXN108_1845	-2.80692	9.51e-13	4.9e-12	downregulated
SAXN108_2335	0.895275	1.02e-12	5.23e-12	unchanged
SAXN108_1805	1.07439	1.1e-12	5.65e-12	upregulated
SAXN108_1086	1.29283	1.15e-12	5.89e-12	upregulated
SAXN108_2138	-1.37541	1.2e-12	6.12e-12	downregulated
SAXN108_0603	1.97696	1.36e-12	6.95e-12	upregulated
SAXN108_0262	-1.41184	1.46e-12	7.44e-12	downregulated
SAXN108_0421	1.91879	1.51e-12	7.68e-12	upregulated
SAXN108_1808	-2.04715	1.66e-12	8.44e-12	downregulated
SAXN108_0373	-2.35348	1.77e-12	8.98e-12	downregulated
SAXN108_2624	1.25874	1.84e-12	9.3e-12	upregulated
SAXN108_2047	1.64499	1.92e-12	9.68e-12	upregulated
SAXN108_2739	-0.967257	1.97e-12	9.93e-12	unchanged
SAXN108_1516	-1.03512	2.09e-12	1.05e-11	downregulated
SAXN108_1560	-1.22352	2.12e-12	1.06e-11	downregulated
SAXN108_1107	1.33965	2.18e-12	1.09e-11	upregulated
SAXN108_1580	1.08016	2.34e-12	1.17e-11	upregulated
SAXN108_1174	-0.85484	2.47e-12	1.23e-11	unchanged
SAXN108_2886	1.03338	2.67e-12	1.33e-11	upregulated
SAXN108_0909	-0.871931	2.75e-12	1.37e-11	unchanged
SAXN108_0008	-0.874873	2.9e-12	1.44e-11	unchanged
SAXN108_0011	2.95893	2.99e-12	1.49e-11	upregulated
SAXN108_2139	-1.39681	3.36e-12	1.66e-11	downregulated
SAXN108_2782	-1.57342	3.45e-12	1.71e-11	downregulated
SAXN108_0849	-1.04592	3.48e-12	1.72e-11	downregulated
SAXN108_1024	-1.28218	3.56e-12	1.75e-11	downregulated
SAXN108_0017	1.28264	3.59e-12	1.76e-11	upregulated
SAXN108_2018	-1.32202	3.78e-12	1.86e-11	downregulated
SAXN108_0089	-1.21226	3.87e-12	1.9e-11	downregulated
SAXN108_1463	2.19565	4.42e-12	2.16e-11	upregulated
SAXN108_2304	-2.59115	4.69e-12	2.29e-11	downregulated
SAXN108_2725	-1.25073	4.91e-12	2.39e-11	downregulated
SAXN108_1346	0.957802	5.17e-12	2.52e-11	unchanged
SAXN108_1203	1.91631	5.25e-12	2.55e-11	upregulated
SAXN108_2039	0.856373	5.5e-12	2.67e-11	unchanged
SAXN108_0184	-3.0061	5.75e-12	2.78e-11	downregulated
SAXN108_1144	-0.938678	6.41e-12	3.1e-11	unchanged
SAXN108_2372	1.01893	6.44e-12	3.11e-11	upregulated
SAXN108_2771	-1.30251	6.46e-12	3.11e-11	downregulated
SAXN108_2449	1.06772	6.54e-12	3.14e-11	upregulated
SAXN108_1755	1.40582	7.21e-12	3.46e-11	upregulated
SAXN108_0442	-0.871822	7.65e-12	3.67e-11	unchanged
SAXN108_0164	-0.801311	7.86e-12	3.76e-11	unchanged
SAXN108_1401	-1.85904	8.18e-12	3.91e-11	downregulated
SAXN108_0267	-1.36214	8.4e-12	4.01e-11	downregulated
SAXN108_1412	1.53954	8.64e-12	4.11e-11	upregulated
SAXN108_2050	0.891112	8.75e-12	4.16e-11	unchanged
SAXN108_0046	-1.05954	9.19e-12	4.36e-11	downregulated
SAXN108_1252	1.12312	9.42e-12	4.47e-11	upregulated
SAXN108_0382	1.03945	1e-11	4.74e-11	upregulated
SAXN108_2805	0.779571	1.05e-11	4.95e-11	unchanged
SAXN108_0648	-0.925277	1.11e-11	5.24e-11	unchanged
SAXN108_1596	-0.959859	1.16e-11	5.48e-11	unchanged
SAXN108_0005	-0.838363	1.19e-11	5.61e-11	unchanged
SAXN108_0816	1.064	1.21e-11	5.67e-11	upregulated
SAXN108_2495	1.57334	1.22e-11	5.7e-11	upregulated
SAXN108_2780	-1.70514	1.24e-11	5.8e-11	downregulated
SAXN108_1359	-0.780753	1.31e-11	6.13e-11	unchanged
SAXN108_t16	1.43785	1.32e-11	6.13e-11	upregulated
SAXN108_1380	1.73923	1.34e-11	6.24e-11	upregulated
SAXN108_1256	-0.989424	1.35e-11	6.27e-11	unchanged
SAXN108_1719	-0.887594	1.37e-11	6.35e-11	unchanged
SAXN108_0681	-0.989511	1.54e-11	7.13e-11	unchanged
SAXN108_0436	-1.10309	1.59e-11	7.37e-11	downregulated
SAXN108_2290	1.20733	1.97e-11	9.08e-11	upregulated
SAXN108_2323	-1.28804	1.97e-11	9.08e-11	downregulated
SAXN108_1844	-2.23602	2.04e-11	9.37e-11	downregulated
SAXN108_1558	-1.12463	2.06e-11	9.48e-11	downregulated
SAXN108_2875	-1.00324	2.45e-11	1.12e-10	downregulated
SAXN108_2104	-0.942367	2.52e-11	1.15e-10	unchanged
SAXN108_2546	-1.52439	2.79e-11	1.28e-10	downregulated
SAXN108_1586	-0.96742	2.95e-11	1.35e-10	unchanged
SAXN108_0977	1.38404	3.01e-11	1.37e-10	upregulated
SAXN108_1899	-0.916859	3.04e-11	1.38e-10	unchanged
SAXN108_1775	-0.938586	3.05e-11	1.38e-10	unchanged
SAXN108_2483	1.52191	3.63e-11	1.65e-10	upregulated
SAXN108_0814	0.994961	3.82e-11	1.73e-10	unchanged
SAXN108_1055	1.08901	4.25e-11	1.92e-10	upregulated
SAXN108_2868	1.1501	4.43e-11	2e-10	upregulated
SAXN108_1232	1.23461	4.51e-11	2.03e-10	upregulated
SAXN108_1186	0.957137	4.54e-11	2.04e-10	unchanged
SAXN108_0398	2.3076	4.62e-11	2.08e-10	upregulated
SAXN108_1466	-0.809351	4.94e-11	2.22e-10	unchanged
SAXN108_1705	1.2919	5.18e-11	2.32e-10	upregulated
SAXN108_1098	1.58691	5.32e-11	2.38e-10	upregulated
SAXN108_0882	1.28194	5.4e-11	2.41e-10	upregulated
SAXN108_0454	-0.884802	7.98e-11	3.56e-10	unchanged
SAXN108_1093	-0.780934	8.53e-11	3.79e-10	unchanged
SAXN108_0094	-1.21853	8.76e-11	3.89e-10	downregulated
SAXN108_1905	-0.875466	9.33e-11	4.14e-10	unchanged
SAXN108_1097	1.76426	9.43e-11	4.18e-10	upregulated
SAXN108_2015	1.2523	9.73e-11	4.3e-10	upregulated
SAXN108_0713	0.905978	1e-10	4.44e-10	unchanged
SAXN108_1420	-0.99248	1.11e-10	4.88e-10	unchanged
SAXN108_0185	-2.05616	1.13e-10	4.95e-10	downregulated
SAXN108_1377	1.01113	1.13e-10	4.96e-10	upregulated
SAXN108_2384	-0.985529	1.18e-10	5.19e-10	unchanged
SAXN108_0679	-0.735631	1.2e-10	5.26e-10	unchanged
SAXN108_1402	-2.32799	1.22e-10	5.34e-10	downregulated
SAXN108_2880	1.61782	1.29e-10	5.64e-10	upregulated
SAXN108_0682	-1.37816	1.31e-10	5.7e-10	downregulated
SAXN108_1598	-0.853681	1.44e-10	6.26e-10	unchanged
SAXN108_0881	1.31275	1.49e-10	6.49e-10	upregulated
SAXN108_2337	-0.999068	1.59e-10	6.9e-10	unchanged
SAXN108_2414	-0.888901	1.68e-10	7.3e-10	unchanged
SAXN108_0215	-1.17962	1.71e-10	7.41e-10	downregulated
SAXN108_0006	-0.897867	1.72e-10	7.45e-10	unchanged
SAXN108_2862	2.2319	1.85e-10	7.99e-10	upregulated
SAXN108_2707	-0.993096	1.95e-10	8.4e-10	unchanged
SAXN108_0568	1.16953	2.04e-10	8.76e-10	upregulated
SAXN108_2299	-2.23517	2.19e-10	9.4e-10	downregulated
SAXN108_0549	-1.15312	2.22e-10	9.5e-10	downregulated
SAXN108_1172	-6.64374	2.47e-10	1.06e-09	downregulated
SAXN108_1353	1.31996	2.52e-10	1.08e-09	upregulated
SAXN108_1591	-1.44117	2.54e-10	1.08e-09	downregulated
SAXN108_0826	-0.885291	2.56e-10	1.09e-09	unchanged
SAXN108_2356	-0.710138	3.08e-10	1.31e-09	unchanged
SAXN108_2648	-0.810729	3.11e-10	1.32e-09	unchanged
SAXN108_2536	-3.80013	3.57e-10	1.51e-09	downregulated
SAXN108_1351	-0.854953	4.22e-10	1.79e-09	unchanged
SAXN108_1791	1.40028	4.25e-10	1.8e-09	upregulated
SAXN108_2313	1.14938	4.5e-10	1.9e-09	upregulated
SAXN108_0647	-0.951297	4.62e-10	1.95e-09	unchanged
SAXN108_1407	0.994882	4.75e-10	2e-09	unchanged
SAXN108_0707	-0.867374	4.75e-10	2e-09	unchanged
SAXN108_1091	-0.761695	4.9e-10	2.06e-09	unchanged
SAXN108_2664	1.68196	4.95e-10	2.08e-09	upregulated
SAXN108_1092	-0.730552	5.73e-10	2.4e-09	unchanged
SAXN108_2370	-0.706974	5.79e-10	2.42e-09	unchanged
SAXN108_1015	1.0299	6.04e-10	2.52e-09	upregulated
SAXN108_0230	0.891703	6.14e-10	2.56e-09	unchanged
SAXN108_2555	2.46246	6.23e-10	2.59e-09	upregulated
SAXN108_0004	-1.3902	6.48e-10	2.69e-09	downregulated
SAXN108_2345	-0.809559	6.62e-10	2.75e-09	unchanged
SAXN108_0564	1.0523	6.97e-10	2.89e-09	upregulated
SAXN108_1482	-1.32003	7.03e-10	2.91e-09	downregulated
SAXN108_1754	0.948534	7.33e-10	3.03e-09	unchanged
SAXN108_1065	-2.14229	7.36e-10	3.04e-09	downregulated
SAXN108_1706	1.41722	7.4e-10	3.05e-09	upregulated
SAXN108_0087	-1.0957	7.49e-10	3.08e-09	downregulated
SAXN108_1255	-0.899753	7.75e-10	3.19e-09	unchanged
SAXN108_1517	-1.18254	7.78e-10	3.2e-09	downregulated
SAXN108_0637	1.48324	8.57e-10	3.51e-09	upregulated
SAXN108_0841	1.04292	8.91e-10	3.65e-09	upregulated
SAXN108_1693	-0.955981	9.02e-10	3.68e-09	unchanged
SAXN108_2492	1.4885	1.01e-09	4.12e-09	upregulated
SAXN108_2338	-0.864377	1.04e-09	4.23e-09	unchanged
SAXN108_2486	1.48781	1.07e-09	4.34e-09	upregulated
SAXN108_1761	-0.796851	1.07e-09	4.35e-09	unchanged
SAXN108_2813	-0.983655	1.1e-09	4.46e-09	unchanged
SAXN108_1167	0.928274	1.2e-09	4.88e-09	unchanged
SAXN108_2040	-1.56217	1.32e-09	5.34e-09	downregulated
SAXN108_1242	1.20147	1.35e-09	5.46e-09	upregulated
SAXN108_2007	0.97745	1.36e-09	5.49e-09	unchanged
SAXN108_1150	1.1119	1.39e-09	5.58e-09	upregulated
SAXN108_0370	1.38828	1.4e-09	5.64e-09	upregulated
SAXN108_0708	-1.01398	1.45e-09	5.81e-09	downregulated
SAXN108_2305	-2.37724	1.49e-09	5.98e-09	downregulated
SAXN108_1505	1.31186	1.49e-09	5.98e-09	upregulated
SAXN108_1717	0.967941	1.58e-09	6.31e-09	unchanged
SAXN108_2441	-0.943914	1.77e-09	7.06e-09	unchanged
SAXN108_2054	-1.03685	1.95e-09	7.77e-09	downregulated
SAXN108_2873	1.02005	2.02e-09	8.07e-09	upregulated
SAXN108_1248	-0.727279	2.08e-09	8.27e-09	unchanged
SAXN108_0984	-1.3423	2.13e-09	8.47e-09	downregulated
SAXN108_0546	0.852483	2.27e-09	8.99e-09	unchanged
SAXN108_0433	-1.18053	2.38e-09	9.42e-09	downregulated
SAXN108_1104	-0.705712	2.41e-09	9.52e-09	unchanged
SAXN108_1047	0.967142	2.42e-09	9.57e-09	unchanged
SAXN108_0771	-1.04401	2.5e-09	9.83e-09	downregulated
SAXN108_0383	1.67724	2.49e-09	9.83e-09	upregulated
SAXN108_2485	1.57993	2.53e-09	9.96e-09	upregulated
SAXN108_1648	-0.90057	2.56e-09	1e-08	unchanged
SAXN108_2185	1.15964	2.56e-09	1.01e-08	upregulated
SAXN108_2856	-1.02441	2.86e-09	1.12e-08	downregulated
SAXN108_2002	0.890064	2.9e-09	1.13e-08	unchanged
SAXN108_0414	1.22924	2.9e-09	1.13e-08	upregulated
SAXN108_0081	-0.810817	3.01e-09	1.17e-08	unchanged
SAXN108_0819	-0.713758	3.19e-09	1.24e-08	unchanged
SAXN108_0883	1.31308	3.58e-09	1.4e-08	upregulated
SAXN108_2674	-0.812746	3.87e-09	1.5e-08	unchanged
SAXN108_1876	1.42298	3.87e-09	1.5e-08	upregulated
SAXN108_2777	0.832439	4.19e-09	1.62e-08	unchanged
SAXN108_0618	-1.04291	4.22e-09	1.63e-08	downregulated
SAXN108_0803	0.99774	4.25e-09	1.64e-08	unchanged
SAXN108_1789	0.906481	4.26e-09	1.65e-08	unchanged
SAXN108_0914	2.12071	4.65e-09	1.79e-08	upregulated
SAXN108_2947	-1.89163	4.67e-09	1.8e-08	downregulated
SAXN108_2401	1.33373	4.83e-09	1.86e-08	upregulated
SAXN108_1691	0.960187	4.95e-09	1.9e-08	unchanged
SAXN108_1413	1.23688	5.2e-09	1.99e-08	upregulated
SAXN108_0070	-1.08925	5.42e-09	2.07e-08	downregulated
SAXN108_0548	-0.866025	5.51e-09	2.11e-08	unchanged
SAXN108_0254	-1.20787	5.68e-09	2.17e-08	downregulated
SAXN108_0913	-0.754141	5.88e-09	2.24e-08	unchanged
SAXN108_0527	1.32684	5.92e-09	2.26e-08	upregulated
SAXN108_0760	-0.734544	6.49e-09	2.47e-08	unchanged
SAXN108_2985	1.98436	6.66e-09	2.53e-08	upregulated
SAXN108_1376	0.818095	6.72e-09	2.55e-08	unchanged
SAXN108_1479	-1.17139	6.75e-09	2.56e-08	downregulated
SAXN108_1746	-0.731505	6.94e-09	2.63e-08	unchanged
SAXN108_1089	-0.690295	7.21e-09	2.72e-08	unchanged
SAXN108_1166	1.61478	7.44e-09	2.81e-08	upregulated
SAXN108_2845	-1.4006	7.64e-09	2.88e-08	downregulated
SAXN108_1635	-1.77287	7.84e-09	2.95e-08	downregulated
SAXN108_1449	0.896581	8.33e-09	3.13e-08	unchanged
SAXN108_0570	0.862463	8.33e-09	3.13e-08	unchanged
SAXN108_0693	-1.36851	8.67e-09	3.25e-08	downregulated
SAXN108_2041	-1.17519	8.83e-09	3.3e-08	downregulated
SAXN108_1585	-0.992886	8.84e-09	3.3e-08	unchanged
SAXN108_0847	-0.810353	8.9e-09	3.32e-08	unchanged
SAXN108_0112	-0.990148	9.28e-09	3.46e-08	unchanged
SAXN108_0815	1.07832	9.59e-09	3.57e-08	upregulated
SAXN108_2297	-1.57888	9.64e-09	3.59e-08	downregulated
SAXN108_0935	-1.21903	9.66e-09	3.59e-08	downregulated
SAXN108_0927	0.726001	9.68e-09	3.59e-08	unchanged
SAXN108_2106	-0.886752	9.87e-09	3.66e-08	unchanged
SAXN108_1194	1.88036	1.03e-08	3.81e-08	upregulated
SAXN108_1885	1.00505	1.03e-08	3.81e-08	upregulated
SAXN108_1888	1.0431	1.07e-08	3.96e-08	upregulated
SAXN108_1569	-1.06937	1.09e-08	4e-08	downregulated
SAXN108_0870	1.04188	1.1e-08	4.07e-08	upregulated
SAXN108_1972	-1.21532	1.12e-08	4.11e-08	downregulated
SAXN108_1149	0.791404	1.16e-08	4.27e-08	unchanged
SAXN108_2117	1.49168	1.16e-08	4.27e-08	upregulated
SAXN108_0403	1.98798	1.2e-08	4.4e-08	upregulated
SAXN108_1409	2.47327	1.21e-08	4.43e-08	upregulated
SAXN108_1090	-0.749159	1.31e-08	4.79e-08	unchanged
SAXN108_0636	0.776472	1.32e-08	4.8e-08	unchanged
SAXN108_1501	-0.812084	1.36e-08	4.97e-08	unchanged
SAXN108_2016	1.06557	1.56e-08	5.66e-08	upregulated
SAXN108_0949	0.761401	1.56e-08	5.66e-08	unchanged
SAXN108_1503	-0.90876	1.58e-08	5.73e-08	unchanged
SAXN108_2915	-0.802721	1.67e-08	6.04e-08	unchanged
SAXN108_1651	-1.17709	1.82e-08	6.58e-08	downregulated
SAXN108_0553	0.726597	1.83e-08	6.62e-08	unchanged
SAXN108_1247	-0.655614	1.85e-08	6.67e-08	unchanged
SAXN108_2814	-0.780814	1.99e-08	7.16e-08	unchanged
SAXN108_0687	-1.02664	2e-08	7.2e-08	downregulated
SAXN108_2490	1.3152	2.05e-08	7.37e-08	upregulated
SAXN108_1881	1.39004	2.24e-08	8.06e-08	upregulated
SAXN108_0951	0.936912	2.3e-08	8.25e-08	unchanged
SAXN108_0223	-1.91437	2.67e-08	9.58e-08	downregulated
SAXN108_1283	-1.22053	2.7e-08	9.67e-08	downregulated
SAXN108_2182	0.91307	2.85e-08	1.02e-07	unchanged
SAXN108_0378	-1.18848	2.95e-08	1.05e-07	downregulated
SAXN108_1514	0.723086	2.97e-08	1.06e-07	unchanged
SAXN108_1227	-0.996618	3.11e-08	1.11e-07	unchanged
SAXN108_0196	1.74777	3.16e-08	1.12e-07	upregulated
SAXN108_1085	0.703891	3.22e-08	1.14e-07	unchanged
SAXN108_1980	-0.870006	3.29e-08	1.17e-07	unchanged
SAXN108_2646	-0.718417	3.52e-08	1.25e-07	unchanged
SAXN108_0926	1.14037	3.58e-08	1.27e-07	upregulated
SAXN108_1740	-1.03451	3.74e-08	1.32e-07	downregulated
SAXN108_1624	1.08444	4.2e-08	1.48e-07	upregulated
SAXN108_2647	-0.672092	4.28e-08	1.51e-07	unchanged
SAXN108_2869	1.04277	4.35e-08	1.53e-07	upregulated
SAXN108_1557	0.89785	4.36e-08	1.53e-07	unchanged
SAXN108_2533	1.13512	4.67e-08	1.64e-07	upregulated
SAXN108_0396	1.15208	4.77e-08	1.67e-07	upregulated
SAXN108_2671	-0.786444	4.83e-08	1.69e-07	unchanged
SAXN108_2390	-0.967921	5.19e-08	1.82e-07	unchanged
SAXN108_1536	2.09352	5.63e-08	1.97e-07	upregulated
SAXN108_1575	-0.893327	5.84e-08	2.04e-07	unchanged
SAXN108_2484	1.51563	5.86e-08	2.04e-07	upregulated
SAXN108_0513	-2.12157	5.87e-08	2.05e-07	downregulated
SAXN108_1531	-0.702864	5.98e-08	2.08e-07	unchanged
SAXN108_2948	-1.56158	6.04e-08	2.1e-07	downregulated
SAXN108_0761	1.19632	6.43e-08	2.23e-07	upregulated
SAXN108_1699	0.631633	6.87e-08	2.38e-07	unchanged
SAXN108_0031	-0.8985	7.03e-08	2.43e-07	unchanged
SAXN108_0012	2.19862	7.34e-08	2.54e-07	upregulated
SAXN108_2553	0.836672	7.41e-08	2.56e-07	unchanged
SAXN108_1738	-0.710897	7.45e-08	2.57e-07	unchanged
SAXN108_1739	0.707782	7.47e-08	2.58e-07	unchanged
SAXN108_1418	-1.31777	7.69e-08	2.65e-07	downregulated
SAXN108_0200	1.56978	7.75e-08	2.67e-07	upregulated
SAXN108_1477	0.77554	7.88e-08	2.71e-07	unchanged
SAXN108_2328	0.783199	8.02e-08	2.75e-07	unchanged
SAXN108_2357	-0.641894	8.07e-08	2.76e-07	unchanged
SAXN108_1500	1.08764	8.16e-08	2.79e-07	upregulated
SAXN108_2122	0.923385	8.49e-08	2.9e-07	unchanged
SAXN108_2489	1.23317	8.63e-08	2.94e-07	upregulated
SAXN108_1504	-0.815009	8.87e-08	3.02e-07	unchanged
SAXN108_1574	-0.836594	8.87e-08	3.02e-07	unchanged
SAXN108_2501	-0.735652	8.88e-08	3.02e-07	unchanged
SAXN108_2961	-0.982029	9.1e-08	3.09e-07	unchanged
SAXN108_0586	-0.917442	9.28e-08	3.15e-07	unchanged
SAXN108_1760	-1.12805	9.33e-08	3.16e-07	downregulated
SAXN108_2374	-0.752758	1.02e-07	3.46e-07	unchanged
SAXN108_1360	0.821318	1.06e-07	3.57e-07	unchanged
SAXN108_2778	1.26025	1.14e-07	3.84e-07	upregulated
SAXN108_1513	-1.30842	1.18e-07	3.96e-07	downregulated
SAXN108_2758	-1.00648	1.18e-07	3.99e-07	downregulated
SAXN108_1792	1.23861	1.23e-07	4.13e-07	upregulated
SAXN108_2812	-0.83168	1.27e-07	4.28e-07	unchanged
SAXN108_1224	-0.978038	1.28e-07	4.31e-07	unchanged
SAXN108_1807	-1.07175	1.34e-07	4.49e-07	downregulated
SAXN108_0976	0.865186	1.35e-07	4.53e-07	unchanged
SAXN108_0502	0.859677	1.41e-07	4.73e-07	unchanged
SAXN108_2346	-0.779961	1.51e-07	5.03e-07	unchanged
SAXN108_2984	2.18974	1.62e-07	5.41e-07	upregulated
SAXN108_0999	-0.745029	1.67e-07	5.56e-07	unchanged
SAXN108_0728	0.755634	1.67e-07	5.56e-07	unchanged
SAXN108_1341	2.39748	1.85e-07	6.15e-07	upregulated
SAXN108_1200	1.38274	1.96e-07	6.5e-07	upregulated
SAXN108_1530	0.700999	1.97e-07	6.53e-07	unchanged
SAXN108_1751	1.20299	1.97e-07	6.53e-07	upregulated
SAXN108_2339	-0.849242	2.03e-07	6.74e-07	unchanged
SAXN108_0424	1.05699	2.11e-07	6.98e-07	upregulated
SAXN108_1687	-3.98787	2.26e-07	7.48e-07	downregulated
SAXN108_0584	-1.71821	2.34e-07	7.73e-07	downregulated
SAXN108_0765	1.5694	2.37e-07	7.81e-07	upregulated
SAXN108_1270	-0.825405	2.43e-07	7.99e-07	unchanged
SAXN108_0722	2.0329	2.44e-07	8.01e-07	upregulated
SAXN108_1077	1.0112	2.46e-07	8.06e-07	upregulated
SAXN108_1109	0.815247	2.6e-07	8.52e-07	unchanged
SAXN108_0534	-0.721895	2.66e-07	8.72e-07	unchanged
SAXN108_1907	-0.876689	2.67e-07	8.72e-07	unchanged
SAXN108_2806	1.16985	2.86e-07	9.36e-07	upregulated
SAXN108_2972	0.832871	2.94e-07	9.61e-07	unchanged
SAXN108_1551	0.822498	3.05e-07	9.95e-07	unchanged
SAXN108_2931	-0.964983	3.07e-07	9.99e-07	unchanged
SAXN108_2711	1.12946	3.1e-07	1.01e-06	upregulated
SAXN108_2807	-0.673258	3.2e-07	1.04e-06	unchanged
SAXN108_2234	-0.994605	3.32e-07	1.08e-06	unchanged
SAXN108_2573	-0.8342	3.33e-07	1.08e-06	unchanged
SAXN108_2748	1.48141	3.47e-07	1.12e-06	upregulated
SAXN108_1421	-1.08314	3.55e-07	1.15e-06	downregulated
SAXN108_0391	0.975685	3.58e-07	1.16e-06	unchanged
SAXN108_1782	0.780047	3.62e-07	1.17e-06	unchanged
SAXN108_0775	-0.887071	3.63e-07	1.17e-06	unchanged
SAXN108_0702	0.995786	3.63e-07	1.17e-06	unchanged
SAXN108_2867	0.890495	3.88e-07	1.25e-06	unchanged
SAXN108_1133	1.22409	4.39e-07	1.41e-06	upregulated
SAXN108_2946	-1.43134	4.44e-07	1.43e-06	downregulated
SAXN108_1392	1.4821	4.63e-07	1.48e-06	upregulated
SAXN108_1009	1.06937	4.63e-07	1.48e-06	upregulated
SAXN108_2607	-0.783305	4.64e-07	1.49e-06	unchanged
SAXN108_0838	-0.815619	4.81e-07	1.54e-06	unchanged
SAXN108_2677	-0.709223	4.87e-07	1.55e-06	unchanged
SAXN108_0226	-1.99311	4.94e-07	1.57e-06	downregulated
SAXN108_2535	-2.30213	4.96e-07	1.58e-06	downregulated
SAXN108_0379	-1.36139	4.96e-07	1.58e-06	downregulated
SAXN108_1202	1.31209	5.17e-07	1.64e-06	upregulated
SAXN108_1253	0.864802	5.26e-07	1.67e-06	unchanged
SAXN108_1893	0.804685	5.63e-07	1.79e-06	unchanged
SAXN108_0884	-1.22184	5.73e-07	1.82e-06	downregulated
SAXN108_2333	0.694221	5.75e-07	1.82e-06	unchanged
SAXN108_2462	-0.925454	5.92e-07	1.87e-06	unchanged
SAXN108_1476	0.776336	6.04e-07	1.91e-06	unchanged
SAXN108_0496	-1.01393	6.2e-07	1.95e-06	downregulated
SAXN108_2509	1.07159	6.47e-07	2.04e-06	upregulated
SAXN108_0774	-0.831694	6.5e-07	2.05e-06	unchanged
SAXN108_0256	0.824681	6.56e-07	2.06e-06	unchanged
SAXN108_0626	-0.741565	6.61e-07	2.07e-06	unchanged
SAXN108_1105	0.664131	6.86e-07	2.15e-06	unchanged
SAXN108_1269	-0.797125	6.91e-07	2.16e-06	unchanged
SAXN108_1300	0.855454	7.07e-07	2.21e-06	unchanged
SAXN108_1810	-1.18534	7.24e-07	2.26e-06	downregulated
SAXN108_2379	0.66733	7.54e-07	2.35e-06	unchanged
SAXN108_2508	1.43015	8.01e-07	2.5e-06	upregulated
SAXN108_2944	-0.803958	8.2e-07	2.56e-06	unchanged
SAXN108_2249	1.14814	8.69e-07	2.7e-06	upregulated
SAXN108_1282	-1.07901	8.79e-07	2.73e-06	downregulated
SAXN108_2383	0.747855	8.99e-07	2.79e-06	unchanged
SAXN108_1294	0.75415	8.99e-07	2.79e-06	unchanged
SAXN108_1273	-0.643283	9.18e-07	2.84e-06	unchanged
SAXN108_2229	-0.95817	9.19e-07	2.84e-06	unchanged
SAXN108_1474	-0.940818	9.33e-07	2.89e-06	unchanged
SAXN108_1358	1.86395	9.64e-07	2.98e-06	upregulated
SAXN108_1003	-0.579695	9.76e-07	3.01e-06	unchanged
SAXN108_0993	-0.623927	9.76e-07	3.01e-06	unchanged
SAXN108_2859	-0.773053	1.13e-06	3.49e-06	unchanged
SAXN108_0809	-0.638528	1.32e-06	4.07e-06	unchanged
SAXN108_0587	-1.11481	1.44e-06	4.42e-06	downregulated
SAXN108_0505	1.01512	1.45e-06	4.44e-06	upregulated
SAXN108_1803	1.11698	1.46e-06	4.49e-06	upregulated
SAXN108_0227	-1.72898	1.47e-06	4.5e-06	downregulated
SAXN108_1597	-0.955981	1.53e-06	4.68e-06	unchanged
SAXN108_1786	0.791756	1.54e-06	4.72e-06	unchanged
SAXN108_0706	-0.689147	1.7e-06	5.19e-06	unchanged
SAXN108_1192	1.01338	1.79e-06	5.47e-06	upregulated
SAXN108_1204	1.20129	1.88e-06	5.71e-06	upregulated
SAXN108_1347	0.811307	1.88e-06	5.73e-06	unchanged
SAXN108_2990	0.775034	1.93e-06	5.88e-06	unchanged
SAXN108_0152	1.08281	2.04e-06	6.2e-06	upregulated
SAXN108_1168	0.967446	2.19e-06	6.64e-06	unchanged
SAXN108_1235	-0.998468	2.22e-06	6.72e-06	unchanged
SAXN108_0180	0.632377	2.23e-06	6.76e-06	unchanged
SAXN108_0371	1.28375	2.37e-06	7.18e-06	upregulated
SAXN108_1666	0.791735	2.38e-06	7.2e-06	unchanged
SAXN108_0397	1.50438	2.39e-06	7.2e-06	upregulated
SAXN108_1190	0.703433	2.43e-06	7.32e-06	unchanged
SAXN108_0978	-0.551982	2.43e-06	7.32e-06	unchanged
SAXN108_1212	-0.626716	2.6e-06	7.82e-06	unchanged
SAXN108_0885	-0.803906	2.65e-06	7.97e-06	unchanged
SAXN108_1860	1.02202	2.71e-06	8.15e-06	upregulated
SAXN108_1125	1.68697	2.78e-06	8.34e-06	upregulated
SAXN108_1400	-1.20257	2.8e-06	8.38e-06	downregulated
SAXN108_2532	1.30586	2.83e-06	8.48e-06	upregulated
SAXN108_1735	-0.705915	2.85e-06	8.53e-06	unchanged
SAXN108_2358	-0.552255	2.91e-06	8.68e-06	unchanged
SAXN108_0522	1.08893	2.99e-06	8.93e-06	upregulated
SAXN108_0198	1.18048	3.01e-06	8.95e-06	upregulated
SAXN108_0190	1.12707	3.24e-06	9.63e-06	upregulated
SAXN108_0757	0.624022	3.26e-06	9.7e-06	unchanged
SAXN108_2572	1.71533	3.4e-06	1.01e-05	upregulated
SAXN108_1017	0.688302	3.47e-06	1.03e-05	unchanged
SAXN108_1992	-0.784919	3.78e-06	1.12e-05	unchanged
SAXN108_1695	-0.682313	3.85e-06	1.14e-05	unchanged
SAXN108_0675	0.853879	3.93e-06	1.16e-05	unchanged
SAXN108_2295	1.42432	4.23e-06	1.25e-05	upregulated
SAXN108_0163	0.739892	4.25e-06	1.25e-05	unchanged
SAXN108_1284	-1.03121	4.25e-06	1.25e-05	downregulated
SAXN108_1205	-0.644551	4.24e-06	1.25e-05	unchanged
SAXN108_1002	-0.586653	4.39e-06	1.29e-05	unchanged
SAXN108_2577	-0.756365	4.42e-06	1.3e-05	unchanged
SAXN108_2900	0.956515	4.43e-06	1.3e-05	unchanged
SAXN108_2878	-0.598454	4.7e-06	1.38e-05	unchanged
SAXN108_2818	0.711899	4.82e-06	1.41e-05	unchanged
SAXN108_2964	1.00701	5.02e-06	1.47e-05	upregulated
SAXN108_1606	-0.716415	5.11e-06	1.49e-05	unchanged
SAXN108_2303	-3.08315	5.41e-06	1.58e-05	downregulated
SAXN108_1254	-0.58	5.47e-06	1.6e-05	unchanged
SAXN108_0088	-0.655026	5.6e-06	1.63e-05	unchanged
SAXN108_2020	-0.543476	5.69e-06	1.66e-05	unchanged
SAXN108_0213	-1.12027	5.72e-06	1.66e-05	downregulated
SAXN108_2991	1.67053	5.84e-06	1.7e-05	upregulated
SAXN108_2587	0.975012	5.92e-06	1.72e-05	unchanged
SAXN108_1579	0.744194	6e-06	1.74e-05	unchanged
SAXN108_1842	-2.15738	6.16e-06	1.78e-05	downregulated
SAXN108_1257	-0.585862	6.24e-06	1.81e-05	unchanged
SAXN108_1249	-1.66953	6.45e-06	1.87e-05	downregulated
SAXN108_0907	-0.844189	7.1e-06	2.05e-05	unchanged
SAXN108_1873	0.636153	7.38e-06	2.13e-05	unchanged
SAXN108_1061	1.34721	7.7e-06	2.22e-05	upregulated
SAXN108_0114	-1.67649	8.31e-06	2.39e-05	downregulated
SAXN108_0957	0.549364	8.39e-06	2.41e-05	unchanged
SAXN108_1772	-0.805998	8.72e-06	2.51e-05	unchanged
SAXN108_0520	1.30147	8.97e-06	2.57e-05	upregulated
SAXN108_2712	0.986196	9.03e-06	2.59e-05	unchanged
SAXN108_1143	-0.620781	9.32e-06	2.67e-05	unchanged
SAXN108_0629	1.37771	9.51e-06	2.72e-05	upregulated
SAXN108_0211	-5.32216	9.72e-06	2.78e-05	downregulated
SAXN108_2285	1.2767	9.96e-06	2.85e-05	upregulated
SAXN108_0431	0.722987	1.01e-05	2.87e-05	unchanged
SAXN108_2609	0.94023	1.06e-05	3.02e-05	unchanged
SAXN108_2137	-1.20911	1.13e-05	3.22e-05	downregulated
SAXN108_1506	-0.605207	1.14e-05	3.25e-05	unchanged
SAXN108_2657	1.44293	1.16e-05	3.29e-05	upregulated
SAXN108_2375	0.732238	1.18e-05	3.35e-05	unchanged
SAXN108_2022	0.758074	1.22e-05	3.46e-05	unchanged
SAXN108_0301	0.744612	1.22e-05	3.47e-05	unchanged
SAXN108_0875	0.935022	1.23e-05	3.47e-05	unchanged
SAXN108_0764	0.748235	1.25e-05	3.53e-05	unchanged
SAXN108_0886	-0.670015	1.25e-05	3.55e-05	unchanged
SAXN108_1307	0.921568	1.28e-05	3.61e-05	unchanged
SAXN108_2343	0.773872	1.33e-05	3.76e-05	unchanged
SAXN108_1998	0.614429	1.35e-05	3.8e-05	unchanged
SAXN108_0222	-0.840439	1.36e-05	3.82e-05	unchanged
SAXN108_0562	0.923307	1.38e-05	3.87e-05	unchanged
SAXN108_1623	0.992929	1.41e-05	3.97e-05	unchanged
SAXN108_2515	0.972402	1.42e-05	3.99e-05	unchanged
SAXN108_0953	-0.51137	1.43e-05	4e-05	unchanged
SAXN108_0475	-0.87088	1.45e-05	4.07e-05	unchanged
SAXN108_2732	-0.668242	1.46e-05	4.09e-05	unchanged
SAXN108_2579	-0.920426	1.48e-05	4.14e-05	unchanged
SAXN108_0071	-0.97892	1.49e-05	4.15e-05	unchanged
SAXN108_0855	-1.18478	1.51e-05	4.21e-05	downregulated
SAXN108_1612	1.0351	1.54e-05	4.3e-05	upregulated
SAXN108_2550	0.953834	1.58e-05	4.41e-05	unchanged
SAXN108_0703	0.642533	1.59e-05	4.41e-05	unchanged
SAXN108_1138	-0.880589	1.59e-05	4.42e-05	unchanged
SAXN108_2910	0.801743	1.59e-05	4.42e-05	unchanged
SAXN108_1033	2.19853	1.6e-05	4.44e-05	upregulated
SAXN108_1802	-0.755449	1.61e-05	4.46e-05	unchanged
SAXN108_0874	0.829348	1.63e-05	4.52e-05	unchanged
SAXN108_2929	-0.975468	1.64e-05	4.54e-05	unchanged
SAXN108_2193	-1.88313	1.68e-05	4.63e-05	downregulated
SAXN108_1185	0.83029	1.71e-05	4.72e-05	unchanged
SAXN108_0982	-0.926847	1.74e-05	4.79e-05	unchanged
SAXN108_2665	1.80558	1.75e-05	4.83e-05	upregulated
SAXN108_0823	0.877078	1.83e-05	5.04e-05	unchanged
SAXN108_2842	0.687391	1.85e-05	5.09e-05	unchanged
SAXN108_2192	0.68794	1.86e-05	5.11e-05	unchanged
SAXN108_0028	-0.761498	1.88e-05	5.16e-05	unchanged
SAXN108_1895	0.534131	1.91e-05	5.23e-05	unchanged
SAXN108_1671	0.565193	1.93e-05	5.29e-05	unchanged
SAXN108_1812	1.56424	1.94e-05	5.3e-05	upregulated
SAXN108_0010	-0.702567	1.97e-05	5.37e-05	unchanged
SAXN108_1996	0.658012	2.02e-05	5.53e-05	unchanged
SAXN108_0640	0.88997	2.12e-05	5.8e-05	unchanged
SAXN108_0627	-0.701854	2.21e-05	6.03e-05	unchanged
SAXN108_1713	-0.715705	2.24e-05	6.09e-05	unchanged
SAXN108_0969	0.548142	2.42e-05	6.59e-05	unchanged
SAXN108_1712	0.642595	2.43e-05	6.62e-05	unchanged
SAXN108_2181	0.779964	2.49e-05	6.77e-05	unchanged
SAXN108_1526	0.717679	2.54e-05	6.88e-05	unchanged
SAXN108_0625	0.837258	2.54e-05	6.9e-05	unchanged
SAXN108_0498	-0.981403	2.57e-05	6.97e-05	unchanged
SAXN108_1020	0.708903	2.59e-05	7.02e-05	unchanged
SAXN108_1258	0.592756	2.64e-05	7.14e-05	unchanged
SAXN108_2344	-0.715568	2.78e-05	7.49e-05	unchanged
SAXN108_2121	0.517416	2.78e-05	7.51e-05	unchanged
SAXN108_1550	0.581483	2.85e-05	7.67e-05	unchanged
SAXN108_1734	-0.50954	2.9e-05	7.81e-05	unchanged
SAXN108_2420	0.550073	2.95e-05	7.93e-05	unchanged
SAXN108_1037	0.821839	3.04e-05	8.16e-05	unchanged
SAXN108_0453	0.502165	3.16e-05	8.48e-05	unchanged
SAXN108_2012	1.00242	3.18e-05	8.52e-05	upregulated
SAXN108_1858	-1.00365	3.2e-05	8.58e-05	downregulated
SAXN108_0434	-0.544535	3.24e-05	8.67e-05	unchanged
SAXN108_0439	0.696896	3.31e-05	8.86e-05	unchanged
SAXN108_0214	-0.678252	3.33e-05	8.91e-05	unchanged
SAXN108_2350	0.506681	3.35e-05	8.94e-05	unchanged
SAXN108_0182	-0.771046	3.41e-05	9.08e-05	unchanged
SAXN108_2676	-0.686126	3.45e-05	9.2e-05	unchanged
SAXN108_0425	-0.875468	3.5e-05	9.33e-05	unchanged
SAXN108_0873	0.790597	3.55e-05	9.43e-05	unchanged
SAXN108_2419	0.735518	3.65e-05	9.7e-05	unchanged
SAXN108_2367	-0.657513	3.69e-05	9.81e-05	unchanged
SAXN108_0116	-1.68592	3.71e-05	9.84e-05	downregulated
SAXN108_0696	-0.508933	3.75e-05	9.93e-05	unchanged
SAXN108_1816	-0.669495	3.75e-05	9.93e-05	unchanged
SAXN108_0615	0.823152	3.78e-05	0.0001	unchanged
SAXN108_0697	0.722122	3.8e-05	0.000100399	unchanged
SAXN108_2319	1.54015	3.89e-05	0.000102711	upregulated
SAXN108_1040	-0.660919	3.92e-05	0.000103485	unchanged
SAXN108_1652	-1.02554	3.94e-05	0.000103824	downregulated
SAXN108_2633	-0.670958	3.98e-05	0.00010478	unchanged
SAXN108_1976	0.599206	4.08e-05	0.000107363	unchanged
SAXN108_2590	0.727303	4.17e-05	0.000109728	unchanged
SAXN108_0983	-1.03499	4.18e-05	0.000109868	downregulated
SAXN108_1495	0.574147	4.27e-05	0.000111971	unchanged
SAXN108_1507	-1.03166	4.32e-05	0.00011312	downregulated
SAXN108_2669	-0.717715	4.32e-05	0.000113135	unchanged
SAXN108_1736	0.692702	4.37e-05	0.0001144	unchanged
SAXN108_1610	0.561914	4.41e-05	0.000115343	unchanged
SAXN108_2413	-0.517787	4.51e-05	0.00011765	unchanged
SAXN108_0030	-0.774228	4.52e-05	0.000117802	unchanged
SAXN108_2844	-1.09083	4.58e-05	0.000119448	downregulated
SAXN108_1152	0.687658	4.7e-05	0.000122511	unchanged
SAXN108_2269	-0.771135	4.74e-05	0.000123393	unchanged
SAXN108_2227	-0.75973	4.8e-05	0.000124887	unchanged
SAXN108_1934	-1.05645	4.89e-05	0.000127085	downregulated
SAXN108_2347	0.62199	4.93e-05	0.000127821	unchanged
SAXN108_1275	-0.899775	4.94e-05	0.000127969	unchanged
SAXN108_0384	1.58719	5.09e-05	0.000131779	upregulated
SAXN108_2123	-0.570042	5.09e-05	0.000131779	unchanged
SAXN108_0842	0.631105	5.14e-05	0.000132809	unchanged
SAXN108_1389	1.28556	5.17e-05	0.000133454	upregulated
SAXN108_1234	-0.81335	5.25e-05	0.000135388	unchanged
SAXN108_0120	0.524568	5.28e-05	0.000136156	unchanged
SAXN108_2700	-0.805721	5.32e-05	0.000137029	unchanged
SAXN108_2259	0.92449	5.38e-05	0.000138476	unchanged
SAXN108_2695	0.671606	5.41e-05	0.000139218	unchanged
SAXN108_2348	0.505272	5.46e-05	0.000140323	unchanged
SAXN108_2727	-0.882685	5.65e-05	0.000144964	unchanged
SAXN108_0922	1.34911	5.68e-05	0.000145679	upregulated
SAXN108_0605	-0.66995	5.78e-05	0.000148067	unchanged
SAXN108_1349	0.538919	5.9e-05	0.000150936	unchanged
SAXN108_1187	0.581723	5.9e-05	0.000150936	unchanged
SAXN108_0316	-0.779663	6.01e-05	0.000153645	unchanged
SAXN108_2608	-0.550403	6.05e-05	0.000154588	unchanged
SAXN108_0428	-0.584976	6.21e-05	0.000158316	unchanged
SAXN108_1462	-0.66419	6.22e-05	0.000158468	unchanged
SAXN108_1399	-0.62825	6.28e-05	0.000159798	unchanged
SAXN108_2717	1.78936	6.29e-05	0.000160035	upregulated
SAXN108_0500	-0.971797	6.3e-05	0.000160064	unchanged
SAXN108_0755	0.549814	6.36e-05	0.000161464	unchanged
SAXN108_1561	0.766866	6.36e-05	0.000161464	unchanged
SAXN108_0820	-0.470594	6.4e-05	0.000162191	unchanged
SAXN108_0759	0.508932	6.55e-05	0.000165932	unchanged
SAXN108_0029	-0.677051	6.65e-05	0.000168356	unchanged
SAXN108_0806	2.21583	6.75e-05	0.000170726	upregulated
SAXN108_1450	0.65982	6.98e-05	0.000176375	unchanged
SAXN108_1967	0.837838	7e-05	0.000176771	unchanged
SAXN108_0529	0.600571	7.13e-05	0.00017972	unchanged
SAXN108_1215	0.634696	7.37e-05	0.000185686	unchanged
SAXN108_0263	-0.708074	7.55e-05	0.000189931	unchanged
SAXN108_2963	0.851104	7.89e-05	0.00019847	unchanged
SAXN108_0878	0.825949	7.9e-05	0.000198593	unchanged
SAXN108_2581	-1.23231	7.92e-05	0.000198776	downregulated
SAXN108_2258	0.764635	7.93e-05	0.000198815	unchanged
SAXN108_2603	1.83192	8.05e-05	0.000201778	upregulated
SAXN108_2042	-0.611804	8.08e-05	0.000202369	unchanged
SAXN108_1243	-0.501066	8.22e-05	0.00020542	unchanged
SAXN108_1123	0.708175	8.22e-05	0.00020542	unchanged
SAXN108_1116	0.631503	8.29e-05	0.000207101	unchanged
SAXN108_0083	0.934825	8.31e-05	0.000207407	unchanged
SAXN108_1308	-0.689983	8.51e-05	0.000212265	unchanged
SAXN108_1321	2.12002	8.6e-05	0.00021423	upregulated
SAXN108_1547	-0.606583	8.61e-05	0.000214311	unchanged
SAXN108_1139	-0.75465	8.72e-05	0.000216914	unchanged
SAXN108_0698	0.666024	8.93e-05	0.000221945	unchanged
SAXN108_0864	1.6401	8.95e-05	0.000222201	upregulated
SAXN108_2173	-0.797746	9.36e-05	0.000232253	unchanged
SAXN108_1000	-0.678129	9.5e-05	0.000235338	unchanged
SAXN108_0623	0.688056	9.51e-05	0.000235433	unchanged
SAXN108_0595	-0.577142	9.64e-05	0.000238222	unchanged
SAXN108_0773	-0.673635	9.64e-05	0.000238222	unchanged
SAXN108_2561	0.835758	9.66e-05	0.000238647	unchanged
SAXN108_2863	-0.607613	9.87e-05	0.000243509	unchanged
SAXN108_2522	-0.645601	9.99e-05	0.000246222	unchanged
SAXN108_0868	-0.676886	0.0001	0.000246222	unchanged
SAXN108_2563	-0.562799	0.00010128	0.000249231	unchanged
SAXN108_1038	0.552238	0.000103413	0.000254261	unchanged
SAXN108_1260	-0.730901	0.000104959	0.000257841	unchanged
SAXN108_2857	-0.869458	0.000106191	0.000260643	unchanged
SAXN108_0537	-0.780074	0.000108109	0.000265011	unchanged
SAXN108_2359	-0.431148	0.000108156	0.000265011	unchanged
SAXN108_2949	-1.53873	0.000111597	0.000273206	downregulated
SAXN108_0673	-0.600203	0.000111718	0.000273269	unchanged
SAXN108_0645	0.517333	0.000111957	0.000273619	unchanged
SAXN108_1395	-1.02507	0.000116633	0.000284805	downregulated
SAXN108_0043	0.912559	0.000120893	0.000294955	unchanged
SAXN108_2626	-0.857347	0.000122581	0.000298817	unchanged
SAXN108_1062	0.795799	0.000123566	0.000300961	unchanged
SAXN108_1132	0.758251	0.000125765	0.000305535	unchanged
SAXN108_0729	0.492268	0.000125564	0.000305535	unchanged
SAXN108_1084	0.51187	0.000125729	0.000305535	unchanged
SAXN108_2565	0.72541	0.000126854	0.00030792	unchanged
SAXN108_0780	1.40454	0.000127002	0.000308017	upregulated
SAXN108_2718	1.79443	0.000130968	0.000317366	upregulated
SAXN108_1191	0.720339	0.000135226	0.000327408	unchanged
SAXN108_0947	0.509269	0.000137227	0.00033197	unchanged
SAXN108_1841	-2.97149	0.000146343	0.000353725	downregulated
SAXN108_0624	0.706728	0.000153703	0.000371199	unchanged
SAXN108_0944	0.504406	0.000154431	0.000372644	unchanged
SAXN108_0129	-1.55886	0.000154855	0.000373352	downregulated
SAXN108_0843	0.55102	0.000155267	0.000374028	unchanged
SAXN108_2186	1.03896	0.000156663	0.000377073	upregulated
SAXN108_0090	-0.672557	0.000162949	0.000391868	unchanged
SAXN108_2682	-2.67573	0.000163084	0.000391868	downregulated
SAXN108_0206	0.995775	0.000163642	0.000392879	unchanged
SAXN108_0829	-0.640491	0.000165648	0.000397361	unchanged
SAXN108_2090	-0.682888	0.000166081	0.000398065	unchanged
SAXN108_0405	-0.706783	0.000168415	0.00040332	unchanged
SAXN108_1189	0.566121	0.000169706	0.000406071	unchanged
SAXN108_0183	-1.79039	0.000170619	0.000407915	downregulated
SAXN108_2487	1.5136	0.000171118	0.000408766	upregulated
SAXN108_2545	-1.30199	0.000172268	0.00041117	downregulated
SAXN108_2463	-0.878571	0.000172862	0.000412242	unchanged
SAXN108_0013	1.44471	0.000173862	0.000414283	upregulated
SAXN108_1404	-1.37426	0.000174788	0.000416141	downregulated
SAXN108_0221	-0.72869	0.000175446	0.000417359	unchanged
SAXN108_2451	1.00843	0.000175836	0.000417939	upregulated
SAXN108_2649	-0.519258	0.000177489	0.000421518	unchanged
SAXN108_0676	0.812894	0.000180634	0.00042863	unchanged
SAXN108_0229	-1.03218	0.000182721	0.000433224	downregulated
SAXN108_1601	0.587508	0.000185719	0.0004394	unchanged
SAXN108_1763	0.508858	0.000185521	0.0004394	unchanged
SAXN108_1108	0.646842	0.000185788	0.0004394	unchanged
SAXN108_2514	1.47312	0.00018824	0.000444832	upregulated
SAXN108_0561	0.852009	0.00019142	0.000451972	unchanged
SAXN108_1209	0.832415	0.000192576	0.000454326	unchanged
SAXN108_0943	0.709303	0.000195485	0.000460808	unchanged
SAXN108_1151	0.932727	0.000197187	0.000464437	unchanged
SAXN108_0872	0.845966	0.000197824	0.000465553	unchanged
SAXN108_1179	-0.590938	0.000201025	0.000472699	unchanged
SAXN108_0967	0.597593	0.000204295	0.000479991	unchanged
SAXN108_0979	1.53381	0.000205385	0.000482156	upregulated
SAXN108_1220	0.495001	0.000212607	0.000498702	unchanged
SAXN108_1819	0.441185	0.000220845	0.000517601	unchanged
SAXN108_0797	0.706813	0.000224311	0.000525291	unchanged
SAXN108_0132	1.1628	0.000225015	0.000526508	upregulated
SAXN108_1473	-0.721738	0.000234292	0.000547769	unchanged
SAXN108_1650	0.564188	0.000235499	0.00055014	unchanged
SAXN108_0950	-0.404735	0.000237962	0.000555438	unchanged
SAXN108_0762	0.901571	0.000238377	0.000555955	unchanged
SAXN108_2380	-0.608121	0.000241519	0.000562821	unchanged
SAXN108_2349	0.4718	0.000245951	0.000572683	unchanged
SAXN108_0792	0.754301	0.000246773	0.000574129	unchanged
SAXN108_2455	-0.721057	0.000250209	0.000581177	unchanged
SAXN108_2523	0.600949	0.000250141	0.000581177	unchanged
SAXN108_0937	-0.59474	0.000251747	0.000584273	unchanged
SAXN108_0580	-0.591827	0.000255673	0.000592903	unchanged
SAXN108_2368	-0.625357	0.000256214	0.000593677	unchanged
SAXN108_0961	-0.601707	0.000257587	0.000596375	unchanged
SAXN108_2808	-0.600311	0.000260047	0.000601582	unchanged
SAXN108_2024	-0.534297	0.000275493	0.000636799	unchanged
SAXN108_1018	0.961486	0.000279513	0.000645046	unchanged
SAXN108_1614	0.602571	0.000279426	0.000645046	unchanged
SAXN108_0512	-1.08903	0.000283587	0.00065392	downregulated
SAXN108_0731	0.567119	0.000285472	0.000657736	unchanged
SAXN108_0303	0.886648	0.000296119	0.000681718	unchanged
SAXN108_0716	0.550048	0.000296998	0.000683192	unchanged
SAXN108_1637	-0.991348	0.000300394	0.000690448	unchanged
SAXN108_1238	0.465762	0.000303275	0.000695949	unchanged
SAXN108_1352	-0.698232	0.000303212	0.000695949	unchanged
SAXN108_1278	0.517438	0.000316512	0.000725743	unchanged
SAXN108_2396	-0.557594	0.000320199	0.000733608	unchanged
SAXN108_2600	0.574476	0.000323387	0.000740318	unchanged
SAXN108_2631	0.547454	0.000324068	0.000741283	unchanged
SAXN108_0700	0.6115	0.000330519	0.000755435	unchanged
SAXN108_0389	-2.04385	0.000332255	0.000758796	downregulated
SAXN108_2228	-0.747398	0.000333967	0.000762095	unchanged
SAXN108_1553	-0.461991	0.000337783	0.000770189	unchanged
SAXN108_1354	1.10969	0.000339196	0.000772793	upregulated
SAXN108_2415	0.773003	0.000346111	0.00078792	unchanged
SAXN108_1757	1.05259	0.000353542	0.000804196	upregulated
SAXN108_0579	-0.496617	0.000372778	0.000847277	unchanged
SAXN108_1859	-0.539958	0.000374157	0.000849735	unchanged
SAXN108_1798	-0.82214	0.000376356	0.000853823	unchanged
SAXN108_2507	0.856283	0.000376555	0.000853823	unchanged
SAXN108_1110	0.421276	0.000384263	0.000870611	unchanged
SAXN108_0939	0.626468	0.000386788	0.000875636	unchanged
SAXN108_1747	0.646683	0.000391741	0.000886147	unchanged
SAXN108_1493	0.830536	0.000395636	0.00089425	unchanged
SAXN108_2332	1.35618	0.00039779	0.000898409	upregulated
SAXN108_0494	-1.69439	0.000399638	0.000901869	downregulated
SAXN108_1214	0.833573	0.000401394	0.000905117	unchanged
SAXN108_2672	-0.544519	0.000412181	0.000928707	unchanged
SAXN108_2187	1.53126	0.000416443	0.000937571	upregulated
SAXN108_0547	0.494382	0.000416944	0.000937961	unchanged
SAXN108_0364	-0.795295	0.000420833	0.000945963	unchanged
SAXN108_1034	-0.754521	0.000424318	0.000953048	unchanged
SAXN108_2378	0.704858	0.000454209	0.00101938	unchanged
SAXN108_1834	-1.01368	0.000460864	0.00103351	downregulated
SAXN108_0410	1.25665	0.000464945	0.00104184	upregulated
SAXN108_1102	0.572293	0.000472218	0.00105731	unchanged
SAXN108_1244	0.894228	0.00047438	0.00106132	unchanged
SAXN108_2605	0.639967	0.000479666	0.0010723	unchanged
SAXN108_0241	1.08823	0.000483066	0.00107906	upregulated
SAXN108_1874	0.561206	0.000485232	0.00108305	unchanged
SAXN108_1872	-0.566068	0.000502836	0.00112147	unchanged
SAXN108_2312	0.537605	0.000504951	0.00112531	unchanged
SAXN108_1087	0.669226	0.000506065	0.00112691	unchanged
SAXN108_0966	0.591828	0.000527814	0.00117443	unchanged
SAXN108_1716	-0.439961	0.000530627	0.00117977	unchanged
SAXN108_2580	-0.836302	0.000540034	0.00119975	unchanged
SAXN108_0649	0.745503	0.000548058	0.00121663	unchanged
SAXN108_1010	0.647555	0.000556248	0.00123385	unchanged
SAXN108_0828	-0.455516	0.000557233	0.00123508	unchanged
SAXN108_0639	0.837679	0.000562884	0.00124664	unchanged
SAXN108_2097	0.730783	0.000565359	0.00125115	unchanged
SAXN108_2623	1.23719	0.000568044	0.00125612	upregulated
SAXN108_2373	0.448584	0.000577699	0.00127648	unchanged
SAXN108_2969	0.668856	0.000585065	0.00129176	unchanged
SAXN108_0745	-1.26705	0.000593546	0.00130947	downregulated
SAXN108_0897	-1.19368	0.000616604	0.00135824	downregulated
SAXN108_1728	0.534517	0.000616296	0.00135824	unchanged
SAXN108_1933	-1.13206	0.000620836	0.00136651	downregulated
SAXN108_0199	0.821003	0.000623153	0.00137055	unchanged
SAXN108_1567	-2.1049	0.000634061	0.00139347	downregulated
SAXN108_1268	0.495755	0.000647227	0.00142131	unchanged
SAXN108_0195	0.669882	0.000653776	0.00143368	unchanged
SAXN108_1022	-1.62621	0.000653864	0.00143368	downregulated
SAXN108_1440	-0.921958	0.000656059	0.00143739	unchanged
SAXN108_0533	-0.534783	0.000658235	0.00144106	unchanged
SAXN108_0173	-0.581017	0.000661133	0.00144629	unchanged
SAXN108_1548	-0.547918	0.000667982	0.00146016	unchanged
SAXN108_2635	-0.517967	0.000678186	0.00148133	unchanged
SAXN108_2473	0.585185	0.000681468	0.00148623	unchanged
SAXN108_0248	-0.972955	0.000681277	0.00148623	unchanged
SAXN108_1643	-0.563836	0.000682269	0.00148684	unchanged
SAXN108_0730	0.452695	0.000690231	0.00150304	unchanged
SAXN108_2253	-0.967623	0.00069361	0.00150925	unchanged
SAXN108_1064	-1.94389	0.000699259	0.00152038	downregulated
SAXN108_2558	-0.468053	0.000720797	0.00156602	unchanged
SAXN108_0652	0.479118	0.000725267	0.00157453	unchanged
SAXN108_1801	-0.597974	0.000726697	0.00157644	unchanged
SAXN108_1372	0.514309	0.000730868	0.00158429	unchanged
SAXN108_1364	0.666585	0.000776504	0.00168194	unchanged
SAXN108_2923	-1.1121	0.000783481	0.00169576	downregulated
SAXN108_0203	4.62265	0.000797199	0.00172415	upregulated
SAXN108_0445	0.619005	0.000813667	0.00175843	unchanged
SAXN108_0530	0.447676	0.000816593	0.00176342	unchanged
SAXN108_1452	1.44854	0.000817253	0.00176351	upregulated
SAXN108_1868	-0.586904	0.000833206	0.00179658	unchanged
SAXN108_0237	-0.446399	0.000858446	0.00184961	unchanged
SAXN108_2606	-0.908623	0.00087052	0.00187421	unchanged
SAXN108_1702	0.421927	0.000873089	0.00187832	unchanged
SAXN108_2637	0.686587	0.000874658	0.00188028	unchanged
SAXN108_1342	0.465008	0.000877036	0.00188398	unchanged
SAXN108_0056	-0.589638	0.000879638	0.00188815	unchanged
SAXN108_1622	0.553083	0.000882726	0.00189335	unchanged
SAXN108_1394	-0.690161	0.000896619	0.00192171	unchanged
SAXN108_1464	-0.900692	0.000914913	0.00195945	unchanged
SAXN108_2552	0.439344	0.000920478	0.00196989	unchanged
SAXN108_2528	-0.479298	0.000925121	0.00197834	unchanged
SAXN108_1443	-0.612408	0.000934468	0.00199684	unchanged
SAXN108_1971	-0.522918	0.000950064	0.00202865	unchanged
SAXN108_0507	0.641724	0.000953328	0.0020341	unchanged
SAXN108_2510	-0.469965	0.000955386	0.00203697	unchanged
SAXN108_2230	-0.748519	0.000965116	0.00205618	unchanged
SAXN108_1800	-0.788777	0.00100214	0.00213346	unchanged
SAXN108_1142	-0.425003	0.0010136	0.00215626	unchanged
SAXN108_0408	-1.63251	0.00102535	0.00217963	downregulated
SAXN108_1722	0.419088	0.00105377	0.00223838	unchanged
SAXN108_2690	-0.862675	0.00109891	0.00233254	unchanged
SAXN108_1403	-1.34147	0.00109993	0.00233296	downregulated
SAXN108_2404	-0.839563	0.00111659	0.00236602	unchanged
SAXN108_2171	-0.959249	0.00111717	0.00236602	unchanged
SAXN108_2133	-0.486694	0.00111898	0.00236809	unchanged
SAXN108_2823	1.78147	0.00112022	0.00236895	upregulated
SAXN108_0852	-0.652336	0.0011267	0.00238091	unchanged
SAXN108_2291	0.526747	0.00112976	0.0023856	unchanged
SAXN108_1081	0.764598	0.00118715	0.00250493	unchanged
SAXN108_2100	1.43366	0.0012021	0.00253461	upregulated
SAXN108_1762	-0.393113	0.00122832	0.002588	unchanged
SAXN108_2429	0.556469	0.00123003	0.00258968	unchanged
SAXN108_1241	0.880227	0.00123789	0.00260431	unchanged
SAXN108_1366	-0.570441	0.00125751	0.00264364	unchanged
SAXN108_2318	0.532932	0.00128047	0.00268992	unchanged
SAXN108_2843	0.466223	0.00129394	0.00271624	unchanged
SAXN108_1552	-0.507744	0.00132963	0.00278909	unchanged
SAXN108_2956	-1.65075	0.00133758	0.00280373	downregulated
SAXN108_2491	1.58319	0.00136593	0.00286104	upregulated
SAXN108_0076	-0.567217	0.00138382	0.00289639	unchanged
SAXN108_0844	-0.40232	0.00140653	0.00294177	unchanged
SAXN108_1750	0.908056	0.00148911	0.00310994	unchanged
SAXN108_0217	1.4186	0.00148836	0.00310994	upregulated
SAXN108_0854	-1.09547	0.00150782	0.0031467	downregulated
SAXN108_2663	0.626725	0.00152478	0.00317978	unchanged
SAXN108_2688	-0.447782	0.00162584	0.00338805	unchanged
SAXN108_1340	-0.667701	0.00163771	0.0034103	unchanged
SAXN108_0604	0.409321	0.00165075	0.00343495	unchanged
SAXN108_2089	-1.11168	0.00166261	0.00345711	downregulated
SAXN108_1169	0.543478	0.00170782	0.00354854	unchanged
SAXN108_2675	-0.822481	0.00176625	0.00366729	unchanged
SAXN108_2907	0.58838	0.00178172	0.0036967	unchanged
SAXN108_2307	0.778763	0.00180861	0.00374979	unchanged
SAXN108_2687	-0.409967	0.00183362	0.00379887	unchanged
SAXN108_0044	0.616505	0.00183957	0.00380845	unchanged
SAXN108_2791	-0.524813	0.00184866	0.00382448	unchanged
SAXN108_1274	0.4594	0.0019308	0.00399154	unchanged
SAXN108_2392	0.735655	0.00195236	0.00403319	unchanged
SAXN108_0942	1.21489	0.00198187	0.00409119	upregulated
SAXN108_0845	0.519501	0.00200645	0.00413893	unchanged
SAXN108_1903	-0.769171	0.00202237	0.00416876	unchanged
SAXN108_2841	0.605753	0.00203173	0.00418505	unchanged
SAXN108_0506	0.608671	0.00206089	0.00424205	unchanged
SAXN108_1054	-0.532108	0.00207252	0.00426292	unchanged
SAXN108_2264	1.13658	0.00211915	0.00435569	upregulated
SAXN108_2278	-0.728684	0.00213164	0.00437821	unchanged
SAXN108_1864	0.452846	0.00214303	0.00439845	unchanged
SAXN108_0965	0.395167	0.00215351	0.00441679	unchanged
SAXN108_0798	0.506551	0.00217096	0.00444937	unchanged
SAXN108_1021	0.395868	0.00220592	0.00451779	unchanged
SAXN108_2481	0.752127	0.00221748	0.00453822	unchanged
SAXN108_2770	0.912571	0.0022401	0.00458123	unchanged
SAXN108_0225	-2.14805	0.00225365	0.00460563	downregulated
SAXN108_0271	0.898863	0.00226959	0.0046349	unchanged
SAXN108_1515	0.336026	0.00229583	0.00468512	unchanged
SAXN108_1919	-0.799949	0.00234266	0.00477729	unchanged
SAXN108_1894	0.868351	0.0023503	0.00478944	unchanged
SAXN108_1661	0.404002	0.00236331	0.00481254	unchanged
SAXN108_2465	-0.865986	0.00237966	0.00484236	unchanged
SAXN108_0701	0.639549	0.00242409	0.00492927	unchanged
SAXN108_1310	-0.450082	0.00248583	0.00505123	unchanged
SAXN108_0253	0.99356	0.00249689	0.00507009	unchanged
SAXN108_0187	-1.1591	0.00252614	0.00512584	downregulated
SAXN108_1891	-0.53488	0.00254621	0.00516289	unchanged
SAXN108_2589	0.526059	0.00263557	0.0053403	unchanged
SAXN108_0435	0.378313	0.00265917	0.0053843	unchanged
SAXN108_2927	-0.675735	0.00272935	0.00552249	unchanged
SAXN108_0279	-2.55769	0.00275487	0.00557019	downregulated
SAXN108_0519	0.666542	0.00276468	0.00558278	unchanged
SAXN108_2594	0.679046	0.00276501	0.00558278	unchanged
SAXN108_1311	0.562523	0.00279522	0.00563581	unchanged
SAXN108_2784	-0.398195	0.0027951	0.00563581	unchanged
SAXN108_0734	-0.603151	0.00283481	0.0057116	unchanged
SAXN108_1334	1.00798	0.00289149	0.0058217	upregulated
SAXN108_1075	-0.911338	0.00290288	0.00584051	unchanged
SAXN108_0236	-0.421126	0.00291115	0.00585303	unchanged
SAXN108_0672	0.920425	0.0029216	0.00586991	unchanged
SAXN108_2659	1.84303	0.00301211	0.00604751	upregulated
SAXN108_0495	-0.712357	0.00303386	0.0060869	unchanged
SAXN108_0423	0.556618	0.00303677	0.00608846	unchanged
SAXN108_0554	0.538931	0.00308845	0.00618774	unchanged
SAXN108_2354	0.36499	0.00311426	0.00623507	unchanged
SAXN108_1219	0.539145	0.00312104	0.00624427	unchanged
SAXN108_1649	0.380938	0.00314044	0.00627867	unchanged
SAXN108_0497	-0.899627	0.003302	0.00659707	unchanged
SAXN108_1822	-0.894086	0.00331188	0.0066122	unchanged
SAXN108_2945	-0.9993	0.00332792	0.00663958	unchanged
SAXN108_0117	-1.2559	0.00335701	0.00669293	downregulated
SAXN108_0805	0.442704	0.00347073	0.00691483	unchanged
SAXN108_2930	-1.23008	0.00349233	0.00695302	downregulated
SAXN108_1295	0.44917	0.00354478	0.00705254	unchanged
SAXN108_2921	-1.09773	0.00355223	0.00706243	downregulated
SAXN108_2714	-0.439712	0.00355789	0.00706385	unchanged
SAXN108_1335	0.534603	0.00355575	0.00706385	unchanged
SAXN108_2559	-0.488032	0.0035751	0.0070931	unchanged
SAXN108_0650	0.616081	0.00359963	0.00713682	unchanged
SAXN108_1472	-0.44554	0.0036279	0.00718787	unchanged
SAXN108_2298	-1.69951	0.00364327	0.00721332	downregulated
SAXN108_2809	-0.616287	0.00365782	0.00723711	unchanged
SAXN108_1223	0.489204	0.00368612	0.00728805	unchanged
SAXN108_2342	-0.601319	0.00375004	0.00740931	unchanged
SAXN108_1879	0.456003	0.00377716	0.00745774	unchanged
SAXN108_1726	-0.326428	0.00391198	0.00771859	unchanged
SAXN108_1742	0.759303	0.00397514	0.00783781	unchanged
SAXN108_1312	0.522187	0.00399854	0.00787849	unchanged
SAXN108_2801	-1.52055	0.00400987	0.00788995	downregulated
SAXN108_0194	0.590074	0.00400972	0.00788995	unchanged
SAXN108_1770	-0.359933	0.00416732	0.00819409	unchanged
SAXN108_0930	0.462788	0.00420674	0.00826592	unchanged
SAXN108_0931	0.404876	0.0042424	0.00833026	unchanged
SAXN108_1221	0.440738	0.0042501	0.00833965	unchanged
SAXN108_0556	-0.458675	0.00425676	0.00834699	unchanged
SAXN108_2891	-0.578852	0.0043129	0.00845127	unchanged
SAXN108_0712	0.45946	0.00432626	0.00847044	unchanged
SAXN108_2355	0.423557	0.00432861	0.00847044	unchanged
SAXN108_1573	0.630938	0.00435994	0.00852591	unchanged
SAXN108_0531	0.706217	0.00438785	0.00857461	unchanged
SAXN108_0830	-0.422362	0.00449479	0.0087776	unchanged
SAXN108_1147	-0.465521	0.00451476	0.00881057	unchanged
SAXN108_0100	-0.576842	0.00453535	0.0088447	unchanged
SAXN108_2112	-0.895946	0.0045612	0.00888905	unchanged
SAXN108_0471	-0.733992	0.00465435	0.00906441	unchanged
SAXN108_2261	-0.629058	0.00466265	0.00907438	unchanged
SAXN108_1025	1.77375	0.00467532	0.00908049	upregulated
SAXN108_0674	-0.919683	0.00467219	0.00908049	unchanged
SAXN108_1343	-0.378122	0.00467047	0.00908049	unchanged
SAXN108_1532	-0.471134	0.00473674	0.00919353	unchanged
SAXN108_1638	0.540832	0.00476739	0.00924674	unchanged
SAXN108_2308	0.393551	0.00499935	0.00969006	unchanged
SAXN108_2114	-0.854483	0.00508076	0.00984117	unchanged
SAXN108_2188	3.59159	0.00512197	0.00991427	upregulated
SAXN108_1657	0.503645	0.00514079	0.00994397	unchanged
SAXN108_2785	-0.60188	0.00515576	0.00996617	unchanged
SAXN108_2703	-0.586179	0.00516573	0.0099787	unchanged
SAXN108_0934	-0.536059	0.00536113	0.0103492	unchanged
SAXN108_2625	-0.894525	0.00550325	0.0106163	unchanged
SAXN108_0799	0.542376	0.00568664	0.0109627	unchanged
SAXN108_0733	0.486375	0.00579044	0.0111553	unchanged
SAXN108_2286	0.720218	0.00583226	0.0112283	unchanged
SAXN108_2294	0.73743	0.0058885	0.0113289	unchanged
SAXN108_0151	0.584883	0.0059526	0.0114445	unchanged
SAXN108_0899	-0.552889	0.00610379	0.0117249	unchanged
SAXN108_0092	0.497915	0.00610661	0.0117249	unchanged
SAXN108_2025	0.886377	0.00617265	0.0118437	unchanged
SAXN108_0499	0.561356	0.00619415	0.011877	unchanged
SAXN108_0115	-1.53805	0.00625386	0.0119834	downregulated
SAXN108_1039	-0.520741	0.00628069	0.0120268	unchanged
SAXN108_1444	-0.432799	0.00628827	0.0120332	unchanged
SAXN108_2774	0.580832	0.00631601	0.0120782	unchanged
SAXN108_0257	-0.601335	0.006374	0.0121809	unchanged
SAXN108_1329	0.861423	0.00638976	0.0122029	unchanged
SAXN108_1831	-0.614258	0.00648783	0.0123736	unchanged
SAXN108_1272	-1.0011	0.00648404	0.0123736	downregulated
SAXN108_0860	0.637628	0.00649799	0.0123848	unchanged
SAXN108_0270	0.534997	0.00656363	0.0125015	unchanged
SAXN108_1756	-0.393818	0.006592	0.0125472	unchanged
SAXN108_0172	-0.480414	0.00661132	0.0125756	unchanged
SAXN108_2795	0.368086	0.00665807	0.0126561	unchanged
SAXN108_0447	0.732124	0.00667995	0.0126779	unchanged
SAXN108_1297	0.422961	0.00667547	0.0126779	unchanged
SAXN108_1753	0.412185	0.00668286	0.0126779	unchanged
SAXN108_0476	-0.610622	0.00687399	0.0130318	unchanged
SAXN108_1103	-0.504235	0.00688563	0.0130453	unchanged
SAXN108_1743	0.582469	0.00698922	0.0132327	unchanged
SAXN108_1684	-1.51098	0.00724167	0.0137016	downregulated
SAXN108_2301	-1.99045	0.00743839	0.0140645	downregulated
SAXN108_1911	1.03002	0.00762067	0.0143901	upregulated
SAXN108_0231	0.457158	0.00761964	0.0143901	unchanged
SAXN108_2257	0.523786	0.00766694	0.0144679	unchanged
SAXN108_1426	0.727875	0.00778196	0.0146753	unchanged
SAXN108_2388	0.84979	0.00793265	0.0149496	unchanged
SAXN108_2525	-0.428472	0.00796936	0.0150089	unchanged
SAXN108_2922	-0.803445	0.00798084	0.0150206	unchanged
SAXN108_2450	-0.393507	0.00800234	0.0150511	unchanged
SAXN108_0470	-0.67429	0.00813964	0.0152993	unchanged
SAXN108_1714	-0.380354	0.00823383	0.0154662	unchanged
SAXN108_2564	0.415025	0.00857638	0.016099	unchanged
SAXN108_2046	-0.512552	0.00859398	0.0161215	unchanged
SAXN108_2685	-0.849348	0.00876197	0.0164258	unchanged
SAXN108_2810	-0.372177	0.00881769	0.0165194	unchanged
SAXN108_2799	-2.11262	0.00884555	0.0165608	downregulated
SAXN108_0709	-0.520781	0.00896642	0.0167761	unchanged
SAXN108_1391	-0.335578	0.00899914	0.0168263	unchanged
SAXN108_2660	1.12352	0.00927215	0.0173254	upregulated
SAXN108_1578	0.572768	0.00929048	0.0173483	unchanged
SAXN108_1019	0.501336	0.00930495	0.017364	unchanged
SAXN108_1236	-0.57359	0.00931716	0.0173754	unchanged
SAXN108_2474	0.4109	0.00949971	0.0177043	unchanged
SAXN108_2894	0.850308	0.00977435	0.0182043	unchanged
SAXN108_0501	2.95784	0.00982591	0.0182862	upregulated
SAXN108_1670	0.520239	0.00983113	0.0182862	unchanged
SAXN108_2962	0.386996	0.009863	0.0183335	unchanged
SAXN108_0571	1.23335	0.00999554	0.0185678	upregulated
SAXN108_0305	0.407244	0.0100197	0.0186005	unchanged
SAXN108_2909	-0.380368	0.0100719	0.0186853	unchanged
SAXN108_0521	1.04723	0.0102164	0.018941	upregulated
SAXN108_1991	0.386989	0.0102776	0.0190423	unchanged
SAXN108_2928	-0.662811	0.0103344	0.019135	unchanged
SAXN108_0900	-0.608282	0.0103756	0.0191989	unchanged
SAXN108_1769	-0.474812	0.0103908	0.0192146	unchanged
SAXN108_2531	0.752372	0.0104738	0.0193534	unchanged
SAXN108_0483	0.778056	0.0104794	0.0193534	unchanged
SAXN108_1509	-1.2963	0.0105208	0.0194172	downregulated
SAXN108_1935	-0.795471	0.0105532	0.0194644	unchanged
SAXN108_0166	0.319827	0.0106592	0.0196473	unchanged
SAXN108_2701	-0.493743	0.0108325	0.0199538	unchanged
SAXN108_0069	-0.743759	0.0111645	0.0205522	unchanged
SAXN108_0074	-0.369599	0.0114068	0.0209847	unchanged
SAXN108_1216	0.428082	0.0115215	0.021182	unchanged
SAXN108_2461	-0.447579	0.0115962	0.0213058	unchanged
SAXN108_0651	1.68719	0.0116388	0.0213702	upregulated
SAXN108_1646	0.486398	0.0116648	0.0214041	unchanged
SAXN108_0614	0.72443	0.0117907	0.0216214	unchanged
SAXN108_0895	-1.2475	0.0118868	0.0217836	downregulated
SAXN108_0638	0.78057	0.0121476	0.0222472	unchanged
SAXN108_2602	0.554689	0.012185	0.0223014	unchanged
SAXN108_1519	0.927196	0.0127197	0.0232651	unchanged
SAXN108_2125	0.385366	0.0127357	0.0232796	unchanged
SAXN108_1799	-0.493614	0.0128062	0.0233935	unchanged
SAXN108_2957	-1.1794	0.012887	0.023526	downregulated
SAXN108_0851	-0.784234	0.0130097	0.0237347	unchanged
SAXN108_0680	0.345466	0.013043	0.0237804	unchanged
SAXN108_0468	-0.384992	0.0131872	0.024028	unchanged
SAXN108_0192	0.631407	0.0132496	0.0241263	unchanged
SAXN108_0619	-0.588844	0.0132724	0.0241524	unchanged
SAXN108_2526	-0.405378	0.0133235	0.02423	unchanged
SAXN108_0367	-0.733054	0.0135577	0.0246401	unchanged
SAXN108_1281	-0.642232	0.0138263	0.0251123	unchanged
SAXN108_0751	-0.415603	0.0141335	0.025654	unchanged
SAXN108_0193	0.573916	0.0142774	0.0258988	unchanged
SAXN108_0813	0.35514	0.0144267	0.026153	unchanged
SAXN108_0628	-0.408906	0.0145821	0.026418	unchanged
SAXN108_2641	0.375977	0.0147038	0.0266216	unchanged
SAXN108_2391	0.966528	0.014723	0.0266226	unchanged
SAXN108_0249	-0.367875	0.0147141	0.0266226	unchanged
SAXN108_1843	-1.93281	0.0147599	0.0266723	downregulated
SAXN108_1863	-0.300844	0.0150411	0.0271633	unchanged
SAXN108_1662	0.508956	0.0151262	0.0272998	unchanged
SAXN108_1390	-0.402123	0.0151521	0.027312	unchanged
SAXN108_2421	0.58821	0.0151491	0.027312	unchanged
SAXN108_2640	0.399278	0.0151887	0.0273607	unchanged
SAXN108_0714	-0.373444	0.0155838	0.0280547	unchanged
SAXN108_2704	-0.407684	0.0156761	0.0282032	unchanged
SAXN108_2327	0.326989	0.0157799	0.028372	unchanged
SAXN108_1576	0.605947	0.0159755	0.0287056	unchanged
SAXN108_1486	-0.408748	0.0160175	0.028763	unchanged
SAXN108_2679	-0.918688	0.016077	0.0288517	unchanged
SAXN108_0940	0.923296	0.0161691	0.0289989	unchanged
SAXN108_2476	0.421363	0.0162032	0.0290418	unchanged
SAXN108_1279	-0.276103	0.0162421	0.0290932	unchanged
SAXN108_0717	-0.375982	0.0163696	0.0293032	unchanged
SAXN108_1545	-0.340689	0.0164903	0.0295009	unchanged
SAXN108_2569	0.855062	0.0165615	0.0296096	unchanged
SAXN108_1117	0.688571	0.0169303	0.03025	unchanged
SAXN108_1669	0.394558	0.0169901	0.0303379	unchanged
SAXN108_0643	-0.303567	0.0171474	0.0305997	unchanged
SAXN108_1388	-0.884756	0.0171829	0.0306438	unchanged
SAXN108_1787	-0.466618	0.0172265	0.0307026	unchanged
SAXN108_1853	-1.03109	0.0172682	0.0307576	downregulated
SAXN108_0578	-0.34087	0.0173819	0.0309409	unchanged
SAXN108_2031	0.527127	0.0176083	0.0313244	unchanged
SAXN108_0749	-0.392316	0.017797	0.0316404	unchanged
SAXN108_1766	-0.341184	0.0179036	0.0318101	unchanged
SAXN108_2742	0.546655	0.0180339	0.0320216	unchanged
SAXN108_1306	-0.314822	0.0180913	0.0320836	unchanged
SAXN108_0245	0.373175	0.0180908	0.0320836	unchanged
SAXN108_1471	-0.384175	0.0182685	0.0323778	unchanged
SAXN108_0118	-0.48071	0.0183822	0.0325592	unchanged
SAXN108_1696	0.859192	0.0185396	0.0328177	unchanged
SAXN108_1731	-0.36721	0.0186342	0.0329647	unchanged
SAXN108_0998	-0.316665	0.0188482	0.0333226	unchanged
SAXN108_1406	-0.274075	0.0190617	0.0336792	unchanged
SAXN108_2284	0.43762	0.0191773	0.0338624	unchanged
SAXN108_0251	-0.347359	0.0193128	0.0340807	unchanged
SAXN108_1583	-0.326582	0.0194375	0.0342797	unchanged
SAXN108_1979	-0.385177	0.0194527	0.0342853	unchanged
SAXN108_0409	-0.906452	0.0194909	0.0343313	unchanged
SAXN108_0763	-0.317061	0.0196056	0.0345121	unchanged
SAXN108_t25	1.74147	0.0198395	0.0349024	upregulated
SAXN108_2126	-0.391529	0.0198568	0.0349114	unchanged
SAXN108_1672	0.422879	0.0199606	0.0350723	unchanged
SAXN108_0575	0.334193	0.0202621	0.0355801	unchanged
SAXN108_0250	-0.40764	0.0204307	0.035854	unchanged
SAXN108_2008	0.377074	0.0206489	0.0361925	unchanged
SAXN108_2174	-0.467601	0.0206424	0.0361925	unchanged
SAXN108_2792	-0.431449	0.0206953	0.03624	unchanged
SAXN108_1994	-0.372973	0.0207013	0.03624	unchanged
SAXN108_2914	-0.359588	0.0207285	0.0362653	unchanged
SAXN108_1655	-0.313952	0.0208104	0.0363863	unchanged
SAXN108_0380	-0.558338	0.0208241	0.036388	unchanged
SAXN108_1854	-0.884106	0.0211099	0.0368648	unchanged
SAXN108_2360	0.663733	0.0214149	0.0373746	unchanged
SAXN108_2976	-1.32318	0.0214698	0.0374476	downregulated
SAXN108_1936	-1.12586	0.0215173	0.0375075	downregulated
SAXN108_2245	1.89862	0.0219856	0.0383004	upregulated
SAXN108_1645	-0.414968	0.0220943	0.0384664	unchanged
SAXN108_1291	-0.353215	0.0227023	0.0395008	unchanged
SAXN108_1744	0.700244	0.0227258	0.0395176	unchanged
SAXN108_2686	-0.404849	0.0227697	0.0395521	unchanged
SAXN108_0963	0.294247	0.0227733	0.0395521	unchanged
SAXN108_1969	0.506068	0.0228398	0.0396436	unchanged
SAXN108_1857	-1.57159	0.022871	0.0396736	downregulated
SAXN108_0644	0.290485	0.0229096	0.0397165	unchanged
SAXN108_2719	1.37714	0.023072	0.0399737	upregulated
SAXN108_0197	0.473331	0.0233214	0.0403813	unchanged
SAXN108_2692	-0.556693	0.0234962	0.0406594	unchanged
SAXN108_1741	-0.364971	0.0235401	0.0407107	unchanged
SAXN108_1398	0.389601	0.0239353	0.0413691	unchanged
SAXN108_0718	-0.383964	0.0241541	0.041722	unchanged
SAXN108_1806	0.507284	0.0242904	0.0419322	unchanged
SAXN108_1908	-0.533261	0.0243871	0.0420737	unchanged
SAXN108_1276	-0.367618	0.0246768	0.0425477	unchanged
SAXN108_0404	0.259271	0.024868	0.0428478	unchanged
SAXN108_1078	-0.412903	0.0248808	0.0428478	unchanged
SAXN108_1265	0.442214	0.025382	0.0436846	unchanged
SAXN108_2289	-0.297136	0.0255803	0.0439953	unchanged
SAXN108_1897	-0.330427	0.0255934	0.0439953	unchanged
SAXN108_2933	-1.11521	0.0256631	0.0440887	downregulated
SAXN108_1871	-0.356738	0.0258301	0.0443436	unchanged
SAXN108_1987	-0.383825	0.0258425	0.0443436	unchanged
SAXN108_1375	0.290749	0.0259144	0.0444402	unchanged
SAXN108_2407	0.279234	0.0259873	0.0445385	unchanged
SAXN108_2643	-1.08002	0.0262568	0.0449734	downregulated
SAXN108_1059	0.327421	0.0264036	0.0451977	unchanged
SAXN108_2351	0.315282	0.0266177	0.0455097	unchanged
SAXN108_1240	0.701238	0.0266031	0.0455097	unchanged
SAXN108_1371	0.378295	0.0267088	0.0456382	unchanged
SAXN108_0121	0.312447	0.0276447	0.0472092	unchanged
SAXN108_1653	-0.421141	0.0277992	0.0474447	unchanged
SAXN108_1348	0.304999	0.0281716	0.0480514	unchanged
SAXN108_1917	-1.21045	0.0285953	0.048745	downregulated
SAXN108_0022	-0.322672	0.0287133	0.048888	unchanged
SAXN108_1679	0.407903	0.0287098	0.048888	unchanged
SAXN108_0320	-1.49783	0.0289103	0.0491941	downregulated
SAXN108_0516	0.399742	0.0292212	0.0496934	unchanged
SAXN108_2262	-0.392386	0.0297049	0.050486	unchanged
SAXN108_1225	0.382797	0.0302031	0.0513021	unchanged
SAXN108_0836	0.322096	0.0306441	0.0520203	unchanged
SAXN108_1231	0.301187	0.0308921	0.0524102	unchanged
SAXN108_2613	0.564323	0.0309617	0.052497	unchanged
SAXN108_0467	-0.328822	0.0312404	0.0529382	unchanged
SAXN108_2767	-0.574362	0.0312635	0.052946	unchanged
SAXN108_1386	1.66973	0.0313223	0.0530141	unchanged
SAXN108_1680	1.31005	0.0314796	0.0532488	unchanged
SAXN108_0302	-0.429872	0.0317197	0.0536231	unchanged
SAXN108_1656	0.283965	0.0322226	0.0544412	unchanged
SAXN108_0941	0.411383	0.0322575	0.0544679	unchanged
SAXN108_1701	0.268784	0.0322948	0.0544986	unchanged
SAXN108_1475	-0.371291	0.0324491	0.0547268	unchanged
SAXN108_0715	0.518309	0.0326244	0.05499	unchanged
SAXN108_0566	-0.555924	0.0328167	0.0552814	unchanged
SAXN108_0504	0.296189	0.0330974	0.0557215	unchanged
SAXN108_0825	-0.342915	0.0333919	0.0561841	unchanged
SAXN108_1730	0.318742	0.0335976	0.056497	unchanged
SAXN108_0735	-0.583333	0.0336835	0.056608	unchanged
SAXN108_0532	0.703062	0.0338617	0.0568741	unchanged
SAXN108_1781	-0.306168	0.0342109	0.0574269	unchanged
SAXN108_1937	-0.680712	0.0343103	0.0575599	unchanged
SAXN108_1968	0.416284	0.0348138	0.0583703	unchanged
SAXN108_0787	0.36117	0.0352409	0.0590517	unchanged
SAXN108_1562	-1.35076	0.0356481	0.0596991	unchanged
SAXN108_0474	-0.614042	0.035791	0.0599033	unchanged
SAXN108_t51	1.46866	0.0358687	0.0599982	unchanged
SAXN108_2460	-0.4504	0.0360024	0.0601865	unchanged
SAXN108_2438	0.537912	0.0361963	0.0604753	unchanged
SAXN108_1051	0.880423	0.0363522	0.0607003	unchanged
SAXN108_1644	-0.315472	0.0363906	0.0607289	unchanged
SAXN108_2820	0.738598	0.0371056	0.061886	unchanged
SAXN108_2815	-0.372562	0.0372485	0.062088	unchanged
SAXN108_2395	0.584255	0.0372759	0.0620975	unchanged
SAXN108_1158	-0.367628	0.0374191	0.0622997	unchanged
SAXN108_0430	0.308277	0.0376624	0.0626684	unchanged
SAXN108_1445	-0.26365	0.0385503	0.0641084	unchanged
SAXN108_2932	-0.500994	0.0385943	0.0641442	unchanged
SAXN108_0946	0.413773	0.0388004	0.0644493	unchanged
SAXN108_0542	0.308982	0.0388847	0.0645143	unchanged
SAXN108_1263	0.469206	0.0388815	0.0645143	unchanged
SAXN108_1584	-0.372072	0.0390174	0.0646969	unchanged
SAXN108_2190	0.858778	0.0393961	0.0652869	unchanged
SAXN108_2568	0.384621	0.0398588	0.0659471	unchanged
SAXN108_0464	-1.3752	0.039818	0.0659471	unchanged
SAXN108_1931	-0.633464	0.0398868	0.0659471	unchanged
SAXN108_2684	-0.656565	0.0398716	0.0659471	unchanged
SAXN108_0264	-0.574873	0.0401949	0.066418	unchanged
SAXN108_0366	-0.61973	0.040321	0.0665879	unchanged
SAXN108_2292	0.368378	0.0405815	0.0669794	unchanged
SAXN108_2000	0.50657	0.0407334	0.0671913	unchanged
SAXN108_1381	-0.423434	0.0408231	0.0673004	unchanged
SAXN108_1011	0.25566	0.0413244	0.0680876	unchanged
SAXN108_1338	0.644016	0.0415216	0.0683731	unchanged
SAXN108_1356	0.261402	0.0416131	0.0684842	unchanged
SAXN108_2472	0.34684	0.0416772	0.0685502	unchanged
SAXN108_1211	-0.295434	0.0421014	0.069208	unchanged
SAXN108_2191	0.330802	0.0423642	0.0696001	unchanged
SAXN108_0489	0.59028	0.0426634	0.0700514	unchanged
SAXN108_0033	-0.698901	0.0427355	0.0701294	unchanged
SAXN108_1322	1.43053	0.0429038	0.0703652	unchanged
SAXN108_0793	0.356579	0.0430972	0.0706419	unchanged
SAXN108_0107	-0.437094	0.043219	0.0708009	unchanged
SAXN108_2254	0.389194	0.0432819	0.0708633	unchanged
SAXN108_2802	0.777683	0.0436801	0.0714743	unchanged
SAXN108_2950	-1.32192	0.0438715	0.0717464	unchanged
SAXN108_2549	0.364488	0.0444743	0.0726906	unchanged
SAXN108_1704	0.473512	0.0447753	0.0731406	unchanged
SAXN108_1658	0.499109	0.0451881	0.0737728	unchanged
SAXN108_2893	0.38732	0.0456408	0.0744693	unchanged
SAXN108_1620	-0.957825	0.0457233	0.0745613	unchanged
SAXN108_1419	0.282516	0.0457884	0.0746248	unchanged
SAXN108_2377	0.371529	0.045999	0.0749254	unchanged
SAXN108_0723	0.26369	0.0461114	0.0750657	unchanged
SAXN108_1921	-0.494777	0.0467713	0.0760965	unchanged
SAXN108_0055	0.426947	0.0467988	0.076098	unchanged
SAXN108_2747	0.277739	0.0472466	0.0767825	unchanged
SAXN108_2103	-0.27105	0.047649	0.0773925	unchanged
SAXN108_0072	-0.48467	0.0479076	0.0777682	unchanged
SAXN108_2196	-0.81316	0.0480061	0.0778839	unchanged
SAXN108_0567	-0.83312	0.0480873	0.0779713	unchanged
SAXN108_2293	0.671214	0.0484291	0.078481	unchanged
SAXN108_0827	-0.256464	0.0484895	0.0785344	unchanged
SAXN108_t17	1.10966	0.0488207	0.0790259	unchanged
SAXN108_1870	0.300966	0.0493008	0.0797127	unchanged
SAXN108_1164	1.1455	0.0492953	0.0797127	unchanged
SAXN108_2317	-0.450582	0.049707	0.080324	unchanged
SAXN108_2520	-0.454471	0.0501444	0.080985	unchanged
SAXN108_1043	-0.262713	0.0507222	0.0818719	unchanged
SAXN108_0898	-0.475708	0.0508982	0.0821096	unchanged
SAXN108_1856	-0.916929	0.0510973	0.0823844	unchanged
SAXN108_1304	0.313537	0.0511487	0.0823894	unchanged
SAXN108_2091	-0.516328	0.0511581	0.0823894	unchanged
SAXN108_0427	-0.264286	0.0512857	0.0825483	unchanged
SAXN108_t24	1.17497	0.0513957	0.0826788	unchanged
SAXN108_1608	-0.306869	0.0516513	0.0830433	unchanged
SAXN108_1928	-0.939217	0.0518044	0.0832424	unchanged
SAXN108_0272	0.533931	0.0523427	0.0840603	unchanged
SAXN108_1041	-0.432929	0.052569	0.0843762	unchanged
SAXN108_0165	-0.297	0.0530381	0.0850814	unchanged
SAXN108_2959	1.2429	0.0532315	0.0853437	unchanged
SAXN108_1904	0.300011	0.0532779	0.0853702	unchanged
SAXN108_1134	0.37437	0.053508	0.0856908	unchanged
SAXN108_0801	-0.484743	0.0536507	0.0858712	unchanged
SAXN108_0026	-0.306132	0.0539155	0.0862467	unchanged
SAXN108_2511	0.249645	0.0540958	0.0864866	unchanged
SAXN108_2854	-0.587629	0.0546788	0.0873698	unchanged
SAXN108_0032	-1.09825	0.0548547	0.0876019	unchanged
SAXN108_1618	-0.321845	0.0551467	0.0880191	unchanged
SAXN108_1135	0.447803	0.0552956	0.0882075	unchanged
SAXN108_2864	0.613338	0.0558141	0.0889849	unchanged
SAXN108_2705	-0.382256	0.0560116	0.08925	unchanged
SAXN108_0559	-0.395787	0.056958	0.0907074	unchanged
SAXN108_0653	0.495311	0.0570396	0.0907867	unchanged
SAXN108_2422	0.38676	0.0570745	0.0907917	unchanged
SAXN108_1229	-0.306709	0.0575405	0.0914821	unchanged
SAXN108_0812	-0.384916	0.0578249	0.0918321	unchanged
SAXN108_2582	-1.05035	0.0578078	0.0918321	unchanged
SAXN108_1442	-0.514745	0.0585489	0.0929301	unchanged
SAXN108_1729	0.347355	0.0587518	0.0932004	unchanged
SAXN108_1826	0.898514	0.059054	0.0936279	unchanged
SAXN108_1926	-0.720734	0.0591933	0.0937965	unchanged
SAXN108_1697	0.360696	0.0595686	0.094339	unchanged
SAXN108_2598	0.39219	0.0606817	0.0960486	unchanged
SAXN108_2206	-1.06017	0.0607559	0.0961127	unchanged
SAXN108_1829	-0.604027	0.0608404	0.0961931	unchanged
SAXN108_1777	0.274182	0.0609955	0.096385	unchanged
SAXN108_1319	-0.894849	0.0613245	0.0968513	unchanged
SAXN108_1715	-0.332396	0.061588	0.0972137	unchanged
SAXN108_1862	-0.265389	0.0621167	0.0979401	unchanged
SAXN108_1752	0.435556	0.0620915	0.0979401	unchanged
SAXN108_1370	0.372435	0.0623966	0.0983271	unchanged
SAXN108_1884	0.469547	0.0629121	0.0990847	unchanged
SAXN108_1339	0.494851	0.0633016	0.0996433	unchanged
SAXN108_0278	-1.15355	0.0635344	0.0999547	unchanged
SAXN108_1461	-0.307619	0.0638629	0.100416	unchanged
SAXN108_1184	0.217951	0.0639442	0.100489	unchanged
SAXN108_2924	-0.693757	0.0643393	0.101054	unchanged
SAXN108_0985	1.04255	0.0647137	0.101586	unchanged
SAXN108_2970	-0.364468	0.064952	0.101904	unchanged
SAXN108_1708	0.262999	0.0651849	0.102214	unchanged
SAXN108_2847	0.879399	0.0653044	0.102345	unchanged
SAXN108_2632	0.291498	0.0654167	0.102465	unchanged
SAXN108_0577	-0.279396	0.0654831	0.102512	unchanged
SAXN108_2866	0.421003	0.0661896	0.103562	unchanged
SAXN108_1446	-0.272897	0.0670593	0.104865	unchanged
SAXN108_2439	0.486888	0.0672047	0.105035	unchanged
SAXN108_0095	-0.212728	0.0679673	0.106169	unchanged
SAXN108_0971	-1.12859	0.0682265	0.106515	unchanged
SAXN108_2010	0.688554	0.0692458	0.108048	unchanged
SAXN108_1175	-0.279285	0.0698195	0.108883	unchanged
SAXN108_2194	-1.06959	0.0699016	0.108952	unchanged
SAXN108_1566	-0.988335	0.0701909	0.109343	unchanged
SAXN108_2678	-0.826068	0.0702746	0.109414	unchanged
SAXN108_0739	0.256882	0.0724713	0.112773	unchanged
SAXN108_1880	0.213002	0.073508	0.114323	unchanged
SAXN108_0487	-0.856256	0.073846	0.114787	unchanged
SAXN108_2479	0.269362	0.0744033	0.11559	unchanged
SAXN108_0053	0.840577	0.074681	0.115959	unchanged
SAXN108_t26	1.13358	0.0749186	0.116264	unchanged
SAXN108_1317	-1.03703	0.0753226	0.116828	unchanged
SAXN108_0807	-0.253078	0.0756189	0.117224	unchanged
SAXN108_2974	-0.873684	0.0760207	0.117783	unchanged
SAXN108_0725	0.300462	0.0764381	0.118365	unchanged
SAXN108_0666	-0.205112	0.0768983	0.119013	unchanged
SAXN108_0871	0.342656	0.07733	0.119617	unchanged
SAXN108_0928	0.245042	0.0775542	0.119898	unchanged
SAXN108_0446	0.27131	0.0777458	0.12013	unchanged
SAXN108_1867	0.289068	0.0778724	0.12026	unchanged
SAXN108_1121	0.522638	0.0787142	0.121495	unchanged
SAXN108_2003	0.26808	0.0788906	0.121701	unchanged
SAXN108_0784	0.338918	0.0790307	0.121851	unchanged
SAXN108_0968	0.556588	0.0806914	0.124345	unchanged
SAXN108_0754	0.241719	0.0808265	0.124486	unchanged
SAXN108_1222	0.313601	0.0834928	0.128523	unchanged
SAXN108_2912	0.984144	0.0843468	0.129768	unchanged
SAXN108_1788	0.526146	0.0843992	0.129779	unchanged
SAXN108_2105	-0.677385	0.0852255	0.130979	unchanged
SAXN108_0748	-0.415222	0.0852779	0.130989	unchanged
SAXN108_2084	-0.903983	0.0854205	0.131137	unchanged
SAXN108_2453	-0.303014	0.0864558	0.132655	unchanged
SAXN108_0837	-0.277568	0.0866332	0.132785	unchanged
SAXN108_2702	-0.448434	0.0866107	0.132785	unchanged
SAXN108_0804	0.313612	0.086791	0.132955	unchanged
SAXN108_0678	0.361946	0.0872439	0.133578	unchanged
SAXN108_0073	-0.434991	0.0878872	0.13449	unchanged
SAXN108_1898	0.372925	0.0883825	0.135176	unchanged
SAXN108_1032	0.313976	0.08868	0.135558	unchanged
SAXN108_1804	0.488918	0.0887878	0.135651	unchanged
SAXN108_2353	0.237679	0.0894089	0.136527	unchanged
SAXN108_2223	-0.404089	0.0896052	0.136753	unchanged
SAXN108_2576	0.366058	0.0903202	0.137771	unchanged
SAXN108_0274	0.357041	0.0904942	0.137963	unchanged
SAXN108_2936	1.03034	0.0910097	0.138674	unchanged
SAXN108_0255	-0.376261	0.0912372	0.138947	unchanged
SAXN108_2951	-0.825209	0.0916197	0.139455	unchanged
SAXN108_0235	0.240498	0.091842	0.139645	unchanged
SAXN108_0170	0.744017	0.0918121	0.139645	unchanged
SAXN108_1127	-0.757319	0.0921358	0.140017	unchanged
SAXN108_2331	0.745865	0.092398	0.140341	unchanged
SAXN108_0756	0.229998	0.0928919	0.141016	unchanged
SAXN108_1246	0.356873	0.0935724	0.141974	unchanged
SAXN108_2517	-0.253667	0.0951083	0.144227	unchanged
SAXN108_2870	0.215417	0.0953347	0.144494	unchanged
SAXN108_2846	-0.369003	0.0957172	0.144997	unchanged
SAXN108_2241	-0.706655	0.0959577	0.145284	unchanged
SAXN108_2699	0.295274	0.0970643	0.146882	unchanged
SAXN108_1006	0.234585	0.0987797	0.149365	unchanged
SAXN108_2804	0.611711	0.0988158	0.149365	unchanged
SAXN108_1975	0.290163	0.0988625	0.149365	unchanged
SAXN108_2527	-0.282063	0.0993167	0.149972	unchanged
SAXN108_1129	-0.672503	0.0995509	0.150247	unchanged
SAXN108_0956	0.559333	0.0997558	0.150476	unchanged
SAXN108_1049	-0.276086	0.100108	0.150929	unchanged
SAXN108_0266	-0.438885	0.100288	0.151119	unchanged
SAXN108_0484	0.533896	0.101026	0.152151	unchanged
SAXN108_2698	0.262032	0.102127	0.153729	unchanged
SAXN108_1930	-0.371983	0.102719	0.154538	unchanged
SAXN108_1060	-0.229781	0.103145	0.155098	unchanged
SAXN108_2524	-0.326377	0.103434	0.15539	unchanged
SAXN108_1852	-0.89255	0.103448	0.15539	unchanged
SAXN108_0655	-0.387255	0.103786	0.155816	unchanged
SAXN108_1119	0.401122	0.103889	0.155887	unchanged
SAXN108_2548	0.287725	0.104508	0.156735	unchanged
SAXN108_1995	-0.305311	0.104641	0.156851	unchanged
SAXN108_2005	0.274062	0.105235	0.15766	unchanged
SAXN108_0610	0.330232	0.105649	0.158197	unchanged
SAXN108_2720	0.491145	0.105856	0.158423	unchanged
SAXN108_1549	-0.263493	0.106245	0.158922	unchanged
SAXN108_1325	-0.902715	0.106445	0.159138	unchanged
SAXN108_1999	0.233548	0.10733	0.160377	unchanged
SAXN108_2958	-0.534694	0.10759	0.160682	unchanged
SAXN108_2309	0.198453	0.107789	0.160895	unchanged
SAXN108_0054	0.377994	0.10821	0.161439	unchanged
SAXN108_1327	0.794892	0.108489	0.16177	unchanged
SAXN108_0621	-0.216562	0.109072	0.162555	unchanged
SAXN108_1639	0.27186	0.109139	0.16257	unchanged
SAXN108_2086	-0.472897	0.110315	0.164236	unchanged
SAXN108_0724	0.264772	0.110885	0.164999	unchanged
SAXN108_0443	-0.845759	0.112436	0.167221	unchanged
SAXN108_1296	0.645284	0.112524	0.167264	unchanged
SAXN108_2009	0.620584	0.112598	0.167287	unchanged
SAXN108_0232	0.216501	0.113181	0.168065	unchanged
SAXN108_1029	-0.60193	0.11419	0.169475	unchanged
SAXN108_2225	-0.413535	0.114545	0.169915	unchanged
SAXN108_2828	-0.567653	0.115039	0.170559	unchanged
SAXN108_2512	0.652104	0.115464	0.1711	unchanged
SAXN108_0555	-0.213991	0.116632	0.172741	unchanged
SAXN108_2482	0.458663	0.117463	0.173882	unchanged
SAXN108_0808	-0.206272	0.117939	0.174483	unchanged
SAXN108_2975	-0.602406	0.117991	0.174483	unchanged
SAXN108_1063	-0.551952	0.119482	0.176597	unchanged
SAXN108_1906	-0.304798	0.120499	0.178006	unchanged
SAXN108_0049	0.347075	0.1206	0.178065	unchanged
SAXN108_1305	0.249351	0.121403	0.179157	unchanged
SAXN108_1901	-0.280408	0.121588	0.179338	unchanged
SAXN108_1604	-0.210421	0.122113	0.180019	unchanged
SAXN108_1487	-0.276378	0.122775	0.180901	unchanged
SAXN108_0317	-0.61359	0.123405	0.181736	unchanged
SAXN108_0482	0.520301	0.123482	0.181755	unchanged
SAXN108_1301	-0.304633	0.123847	0.182199	unchanged
SAXN108_1890	-0.196476	0.125143	0.184012	unchanged
SAXN108_1700	-0.288976	0.125291	0.184134	unchanged
SAXN108_2570	-0.261015	0.125467	0.184297	unchanged
SAXN108_0742	0.22508	0.125739	0.184603	unchanged
SAXN108_0857	-0.415153	0.126206	0.185192	unchanged
SAXN108_1076	-0.213443	0.126385	0.18536	unchanged
SAXN108_1271	-0.758188	0.126708	0.185738	unchanged
SAXN108_0853	-0.522288	0.12725	0.186438	unchanged
SAXN108_0169	-0.676561	0.127576	0.18682	unchanged
SAXN108_2428	0.582479	0.128005	0.187255	unchanged
SAXN108_0846	-0.244039	0.128	0.187255	unchanged
SAXN108_2987	0.220167	0.128149	0.18737	unchanged
SAXN108_1013	-0.675071	0.128221	0.18738	unchanged
SAXN108_2030	-0.290016	0.129393	0.188995	unchanged
SAXN108_0596	0.197678	0.129467	0.189008	unchanged
SAXN108_0920	0.177133	0.129643	0.189168	unchanged
SAXN108_0411	0.38528	0.130993	0.19104	unchanged
SAXN108_0510	-0.389034	0.131886	0.192244	unchanged
SAXN108_1137	-0.233326	0.13295	0.193597	unchanged
SAXN108_2287	-0.754485	0.132945	0.193597	unchanged
SAXN108_1465	-0.287634	0.133033	0.19362	unchanged
SAXN108_1259	0.17519	0.134061	0.195017	unchanged
SAXN108_0832	0.814802	0.134282	0.195238	unchanged
SAXN108_1520	0.253375	0.134434	0.19536	unchanged
SAXN108_0668	0.489914	0.134657	0.195485	unchanged
SAXN108_2681	-0.545059	0.134619	0.195485	unchanged
SAXN108_0068	0.366841	0.134745	0.195514	unchanged
SAXN108_2519	-0.664073	0.135769	0.196723	unchanged
SAXN108_1947	-0.812294	0.135785	0.196723	unchanged
SAXN108_2892	-0.491051	0.135766	0.196723	unchanged
SAXN108_0906	0.225711	0.136162	0.197169	unchanged
SAXN108_2560	0.210402	0.136476	0.197523	unchanged
SAXN108_1732	-0.235073	0.136785	0.197771	unchanged
SAXN108_2743	0.349872	0.136755	0.197771	unchanged
SAXN108_0258	-0.344225	0.136932	0.197882	unchanged
SAXN108_0737	-0.247189	0.137386	0.198439	unchanged
SAXN108_0622	0.736796	0.137952	0.199156	unchanged
SAXN108_2080	-0.58088	0.138381	0.199472	unchanged
SAXN108_1665	0.270432	0.138335	0.199472	unchanged
SAXN108_2661	0.268479	0.13834	0.199472	unchanged
SAXN108_1267	0.209035	0.139223	0.200484	unchanged
SAXN108_2147	-0.729026	0.139202	0.200484	unchanged
SAXN108_1554	0.226874	0.139314	0.200514	unchanged
SAXN108_2825	0.359682	0.139473	0.200607	unchanged
SAXN108_2471	0.26079	0.139519	0.200607	unchanged
SAXN108_2513	0.435357	0.139677	0.200733	unchanged
SAXN108_1447	0.194286	0.139749	0.200735	unchanged
SAXN108_1438	0.2682	0.140149	0.20121	unchanged
SAXN108_1913	0.760826	0.140724	0.201933	unchanged
SAXN108_1521	-0.205886	0.142034	0.20371	unchanged
SAXN108_2452	0.679757	0.142519	0.204303	unchanged
SAXN108_1882	-0.364831	0.142936	0.204799	unchanged
SAXN108_0620	0.21096	0.14326	0.20516	unchanged
SAXN108_1433	-0.236058	0.143335	0.205164	unchanged
SAXN108_2219	-0.73837	0.143568	0.205395	unchanged
SAXN108_2940	0.801206	0.144086	0.206033	unchanged
[truncated: 1,067 more rows]
